# Supplementary material for: The human medial temporal lobe represents memory items in their ordinal position in both declarative and motor memory domains
Source: PLoS Biol. 2025 Jul 7;23(7):e3003267. doi: 10.1371/journal.pbio.3003267 (PMC12258568; doi:10.1371/journal.pbio.3003267)
Supplement: S1 Data — The source data corresponding to the figures presented in this manuscript are available as supporting information under the file name “S1_Data.xlsx.” The raw behavioral and demographic data and analysis codes are publicly available at [https://doi.org/10.5281/zenodo.15642711]. (XLSX) [file pbio.3003267.s001.xlsx]

## Sheet: Fig 2
Reaction Time- Top panel
Participant	Random Block 1 Object	Random Block 2 Object	Random Block 3 Object	Random Block 4 Object	Random Block 1 Motor	Random Block 2 Motor	Random Block 3 Motor	Random Block 4 Motor	Object Seq Block 1	Object Seq Block 2	Object Seq Block 3	Object Seq Block 4	Object Seq Block 5	Object Seq Block 6	Object Seq Block 7	Object Seq Block 8	Object Seq Block 9	Object Seq Block 10	Object Seq Block 11	Object Seq Block 12	Object Seq Block 13	Object Seq Block 14	Object Seq Block 15	Object Seq Block 16	Object Seq Block 17	Object Seq Block 18	Object Seq Block 19	Object Seq Block 20	Motor Seq Block 1	Motor Seq Block 2	Motor Seq Block 3	Motor Seq Block 4	Motor Seq Block 5	Motor Seq Block 6	Motor Seq Block 7	Motor Seq Block 8	Motor Seq Block 9	Motor Seq Block 10	Motor Seq Block 11	Motor Seq Block 12	Motor Seq Block 13	Motor Seq Block 14	Motor Seq Block 15	Motor Seq Block 16	Motor Seq Block 17	Motor Seq Block 18	Motor Seq Block 19	Motor Seq Block 20	Object Seq Block 1 Test
3	1.06822	0.907902	0.891703	0.865224	0.815112	0.781295	0.780143	0.742477	0.723153	0.559721	0.472857	0.435414	0.475341	0.433311	0.458591	0.486633	0.482309	0.457896	0.462955	0.634188	0.463979	0.432081	0.336392	0.362181	0.415335	0.358511	0.282081	0.3814	0.587963	0.391503	0.344702	0.414966	0.418726	0.307074	0.31883	0.26446	0.239923	0.284934	0.195983	0.245798	0.246265	0.192338	0.183035	0.243576	0.172863	0.148799	0.212861	0.165202	0.31046
4	0.881685	0.885092	0.749551	0.744248	1.24332	0.910366	0.935734	0.868529	0.880885	0.741229	0.801414	0.770622	0.829051	0.761193	0.54499	0.568706	0.667133	0.729853	0.657786	0.540221	0.522436	0.473907	0.402571	0.353524	0.428814	0.381756	0.432107	0.298991	0.80641	0.640643	0.500042	0.639483	0.496126	0.430545	0.190279	0.172952	0.147796	0.161407	0.100271	0.134427	0.124032	0.104241	0.122172	0.112311	0.080725	0.0785587	0.10866	0.265193	0.265373
5	0.966313	1.02991	1.0205	1.00734	0.784991	0.824587	0.812501	0.806653	0.914302	0.917071	0.918005	0.923009	0.896576	0.889787	0.888548	0.908555	0.880571	0.8782	0.858722	0.885471	0.959992	0.945061	0.87289	0.859086	0.819394	0.775489	0.732042	0.746645	0.810882	0.798058	0.836817	0.822097	0.771205	0.802484	0.838935	0.79614	0.805887	0.809584	0.816765	0.748132	0.760088	0.767051	0.716737	0.678745	0.643396	0.622583	0.637663	0.59867	0.757494
6	0.920909	0.956592	1.03179	1.02905	1.16946	1.02379	1.05724	1.09405	0.826223	0.668254	0.708959	1.14629	0.904022	0.802237	0.696631	0.855882	0.57955	0.633947	0.942305	0.914847	0.809951	0.641844	1.03389	0.633739	0.776631	0.620209	0.555936	0.602803	1.09639	1.20245	0.887571	0.787426	0.90321	0.567391	0.632557	0.678397	0.793778	0.711393	0.725102	0.673745	0.651907	0.401243	0.754088	0.862946	0.589459	0.896153	0.510891	0.703039	0.844781
7	1.26246	1.08363	1.08967	1.16423	0.98337	0.927621	1.00716	0.90533	1.28539	0.982156	0.90061	0.994732	0.854612	0.85866	0.756592	0.832031	0.720805	0.982345	0.768869	0.611899	0.799363	0.520459	0.620187	0.782585	0.56955	0.618808	0.614694	0.874023	1.07581	0.915826	0.748673	0.692838	0.493605	0.500518	0.415491	0.404275	0.408018	0.421109	0.36959	0.386242	0.408068	0.42252	0.419174	0.42361	0.374342	0.477899	0.363058	0.412749	0.588821
8	0.928716	0.928608	0.873888	0.936816	1.24289	1.11699	1.26037	1.09933	1.01679	0.704203	0.496143	0.448723	0.566528	0.422435	0.52564	0.517738	0.332934	0.470845	0.47389	0.516747	0.514232	0.366416	0.497155	0.305676	0.528229	0.534092	0.419099	0.280431	0.965765	1.04054	1.05022	0.925068	0.954079	0.824386	0.69783	0.529108	0.420701	0.478464	0.444424	0.303109	0.258027	0.416079	0.272391	0.205016	0.203087	0.338848	0.221799	0.190056	0.420555
9	0.900822	0.933148	0.768503	0.772353	0.731263	0.748938	0.863424	0.854169	0.696934	0.474312	0.436415	0.465942	0.534352	0.505635	0.403654	0.436672	0.295258	0.30944	0.316017	0.32201	0.276844	0.464592	0.294147	0.219876	0.287854	0.290646	0.246369	0.22608	0.494562	0.410406	0.314561	0.344024	0.253811	0.36031	0.24792	0.314066	0.312904	0.224718	0.19009	0.137563	0.181753	0.220708	0.126013	0.223265	0.101446	0.155244	0.155685	0.166554	0.32645
10	0.839076	0.803807	0.716359	0.854032	1.06894	0.887084	0.85552	0.830952	0.908083	0.80395	0.819083	0.894325	0.764517	0.889039	0.849432	0.826389	0.821771	0.956257	0.811518	0.836784	1.00422	1.02441	0.88867	0.892697	0.887474	0.857535	0.847569	0.958777	0.792005	0.71834	0.750495	0.648702	0.462981	0.443753	0.315131	0.327987	0.507951	0.306509	0.250399	0.346041	0.251079	0.352884	0.402995	0.267882	0.244964	0.275549	0.309847	0.285833	0.847554
11	0.90985	0.758306	0.810911	0.763448	0.723342	0.630589	0.651034	0.704628	0.883434	0.659111	0.524066	0.433293	0.419499	0.526639	0.524766	0.324997	0.251365	0.343124	0.39876	0.318833	0.429309	0.29024	0.244401	0.210541	0.341026	0.242676	0.221936	0.387596	0.736184	0.555013	0.312564	0.159631	0.217951	0.10965	0.112276	0.142994	0.161359	0.143726	0.133091	0.176517	0.158273	0.188875	0.158474	0.136443	0.223247	0.165687	0.158057	0.15634	0.233723
12	0.855647	1.00609	0.901742	0.898385	1.1778	1.2051	1.02928	1.02154	0.934571	0.921855	0.86458	0.707944	0.720499	0.61713	0.667427	0.721673	0.766162	0.658087	0.580502	0.625173	0.476469	0.646222	0.682892	0.627306	0.601168	0.717149	0.69711	0.681909	1.08117	0.978588	0.98594	0.985544	0.978165	0.932514	0.956955	0.914016	0.950755	0.913501	0.886326	0.870832	0.883441	0.858553	0.820834	0.86059	0.815784	0.863014	0.899699	0.832646	0.556267
13	0.971156	0.820051	0.734822	0.853062	0.757087	0.773649	0.730769	0.698812	0.776196	0.774971	0.615631	0.467573	0.504142	0.431482	0.461858	0.481395	0.339775	0.407926	0.491088	0.377749	0.309011	0.322923	0.284286	0.361807	0.33192	0.282086	0.267944	0.327512	0.827432	0.526636	0.452365	0.359505	0.323996	0.327346	0.27576	0.28893	0.222918	0.302288	0.195224	0.284753	0.372409	0.282876	0.441999	0.263894	0.287078	0.413563	0.25025	0.295654	0.312601
14	0.857674	0.862821	0.885473	0.884806	0.99412	0.908536	0.859859	0.905765	0.84689	0.600201	0.506101	0.494754	0.492378	0.63162	0.582472	0.565889	0.582504	0.606911	0.442394	0.542689	0.530778	0.492187	0.668607	0.683799	0.569398	0.361431	0.810205	0.899555	0.737977	0.528048	0.457222	0.355323	0.292888	0.283351	0.180798	0.200155	0.346212	0.339746	0.297734	0.122526	0.176422	0.140341	0.231412	0.194736	0.131906	0.299266	0.293323	0.31882	0.275348
15	1.08324	0.959525	0.912757	1.09057	0.998754	0.941229	0.89015	0.931387	0.874345	0.931987	0.928844	0.887	0.987203	1.03443	0.884125	0.982428	0.861772	0.854699	0.900529	0.982398	0.926356	0.899805	0.968919	0.9028	0.882302	0.816458	0.86957	0.886697	0.855677	0.935452	0.940637	0.858054	0.829145	0.851613	0.935528	0.857043	0.812189	0.840105	0.816646	0.831626	0.787799	0.930045	0.845087	0.872366	0.798773	0.842855	0.836646	0.860821	0.937305
16	0.971796	0.871784	0.873751	0.895733	0.79441	0.99814	0.857266	0.865244	0.722291	0.571657	0.441677	0.34726	0.427817	0.298358	0.35156	0.380555	0.332232	0.330049	0.382184	0.322075	0.228484	0.236422	0.253989	0.343929	0.299588	0.209663	0.238575	0.279575	0.625654	0.334037	0.302714	0.28351	0.237874	0.311312	0.201817	0.281755	0.349601	0.231287	0.241271	0.242777	0.232686	0.212401	0.25976	0.200092	0.22512	0.250453	0.263164	0.241233	0.219436
17	0.892319	0.892479	0.748297	0.826367	1.15692	0.963268	1.03145	1.00735	0.567661	0.3035	0.331106	0.275797	0.292419	0.329522	0.224675	0.349218	0.217161	0.219622	0.16716	0.191721	0.290497	0.559266	0.250131	0.258101	0.38617	0.255723	0.150325	0.253496	0.916363	0.665071	0.669299	0.743661	0.490269	0.508098	0.595222	0.521001	0.345969	0.323418	0.30306	0.264765	0.290637	0.3599	0.264482	0.189821	0.188713	0.126515	0.274268	0.256111	0.147705
18	0.928955	0.8685	0.826091	0.899652	1.07366	1.01337	0.977542	0.923807	0.686335	0.426649	0.251153	0.258754	0.227525	0.271527	0.237813	0.217176	0.208164	0.375959	0.168021	0.199089	0.234061	0.214146	0.228684	0.290016	0.201562	0.200386	0.218399	0.192662	0.848212	0.4656	0.486295	0.388436	0.325611	0.328036	0.273987	0.239761	0.247419	0.254569	0.240205	0.22796	0.215919	0.196463	0.148639	0.225581	0.20663	0.192254	0.277736	0.18456	0.214565
19	1.11201	1.01691	0.906022	0.92668	0.944732	0.868932	0.851175	1.05629	0.962567	0.767779	0.752089	0.905639	0.641851	0.594025	0.759446	0.619861	0.804993	0.633311	0.651971	0.445943	0.607832	0.553732	0.527199	0.376929	0.507105	0.440485	0.535617	0.624486	0.744497	0.627175	0.465701	0.589416	0.559146	0.442943	0.309029	0.309167	0.221906	0.273554	0.224192	0.264552	0.263817	0.319117	0.304009	0.257293	0.244087	0.270466	0.260401	0.268358	0.563696
21	1.27678	1.42991	1.21859	1.17019	0.953355	1.12711	1.09922	1.09143	1.30487	1.01132	0.899685	0.861935	0.783067	0.789436	0.936839	0.546634	0.488923	0.647959	0.541774	0.801235	0.492715	0.6019	0.714509	0.767443	0.735816	0.851588	0.673795	0.730507	1.41918	0.684391	0.491572	0.469355	0.419467	0.459286	0.474869	0.421437	0.650949	0.581081	0.58328	0.61325	0.611593	0.325729	0.492792	0.404394	0.303315	0.460149	0.683943	0.732283	0.715298
22	1.05149	1.05068	1.05912	0.970495	0.904678	0.869143	1.00324	1.07577	0.83132	0.560475	0.596385	0.594744	0.555382	0.537491	0.401019	0.36075	0.474789	0.324313	0.373653	0.332593	0.509509	0.476218	0.502971	0.406184	0.620624	0.456267	0.646723	0.64691	0.766204	0.7537	0.620309	0.384605	0.401293	0.312701	0.349928	0.328899	0.404736	0.378827	0.735965	0.354989	0.755866	1.00115	0.76673	0.700841	0.317728	0.369291	0.586392	0.2543	0.3091
23	1.01234	1.04322	1.08344	1.37481	1.29769	1.21171	1.15119	1.24525	0.947305	0.970522	1.36656	1.29363	1.22531	1.05153	1.05231	1.19161	1.08007	0.894553	0.919677	1.02765	0.958755	0.988746	0.941792	1.1473	0.9374	0.949989	0.969563	0.954262	1.15031	1.09761	0.94498	0.866307	0.856005	0.851381	0.664329	0.722844	0.448544	0.431188	0.466035	0.452208	0.423209	0.486801	0.326602	0.409345	0.356369	0.303284	0.296919	0.289587	1.02628
24	0.735207	0.795275	0.881171	0.767901	0.937079	0.857746	0.925139	0.924716	0.677185	0.441522	0.396332	0.376083	0.3564	0.306259	0.286794	0.312966	0.261299	0.254983	0.266438	0.299079	0.230922	0.388644	0.3431	0.40784	0.308323	0.275717	0.344038	0.283846	0.754288	0.650977	0.589293	0.681288	0.465507	0.375124	0.386246	0.305143	0.404975	0.268573	0.315869	0.395128	0.414415	0.259372	0.317299	0.272441	0.302613	0.327232	0.380102	0.195302	0.316742
25	1.41304	1.28188	1.15254	1.15694	1.03069	1.08647	0.984708	1.03798	0.998794	1.15969	1.08655	1.02101	1.1133	1.04132	0.842863	0.815968	0.721544	0.73891	0.719871	0.607977	0.661508	0.517943	0.52687	1.18617	0.986339	0.94359	1.02166	0.815216	1.09017	1.35155	1.30206	1.22135	1.16956	1.44337	1.36786	1.23041	1.38528	1.27035	1.1386	1.25314	1.54881	1.65548	1.38522	1.43178	1.42595	1.55228	1.36263	1.14352	0.631908
26	0.981787	0.825592	0.791712	0.906815	0.982199	1.02149	0.948053	1.09792	1.08402	0.257423	0.228699	0.304018	0.276425	0.198636	0.343445	0.300787	0.263953	0.320425	0.310566	0.340822	0.248235	0.202295	0.185144	0.212956	0.212445	0.205258	0.26316	0.267578	0.932438	0.697695	0.306769	0.23162	0.185949	0.120847	0.141779	0.150837	0.130194	0.129847	0.167094	0.118291	0.109676	0.163034	0.129377	0.130225	0.147951	0.121115	0.114446	0.0993886	0.158735
27	1.26714	1.11968	1.04182	1.23906	1.23013	1.28099	1.19774	1.13797	1.06771	0.906294	0.840455	0.83873	0.746656	1.2187	1.13809	0.98046	1.14924	0.963275	0.790203	1.01133	0.713165	0.759934	0.494567	0.755973	0.824015	0.580132	0.605328	0.442992	0.94739	0.477261	0.419136	0.388096	0.592014	0.404007	0.42036	0.292561	0.246421	0.286439	0.433688	0.406763	0.295671	0.379772	0.366152	0.368204	0.238703	0.181091	0.211151	0.247471	0.609362
29	0.754462	0.788835	0.764356	0.817094	1.11199	0.912807	0.998817	1.09798	0.830655	0.758507	0.721157	0.604855	0.603887	0.580675	0.815819	0.496251	0.541333	0.469405	0.473958	0.493654	0.458223	0.444228	0.585007	0.505013	0.477934	0.421617	0.428838	0.373246	1.0731	0.996001	0.919654	0.845575	0.702641	0.708703	0.711033	0.683368	0.72348	0.631348	0.589579	0.446963	0.594908	0.444903	0.521121	0.660873	0.486276	0.388794	0.456783	0.460593	0.315383
30	0.811253	0.790997	0.806347	0.814409	0.850694	0.859955	1.04498	0.861765	0.907759	0.520752	0.389004	0.280828	0.285936	0.438479	0.441766	0.262986	0.35588	0.340398	0.43876	0.323343	0.399823	0.565473	0.339202	0.307726	0.437843	0.365148	0.480956	0.286643	0.887339	0.943248	0.419567	0.431381	0.336325	0.172557	0.288648	0.136167	0.154999	0.17027	0.16513	0.133513	0.159162	0.158366	0.107629	0.150912	0.132814	0.119527	0.126773	0.101929	0.227697
32	1.01151	0.958078	0.980649	0.921232	1.21256	1.11245	1.03918	1.02794	0.91886	0.97831	0.977818	0.785337	0.675447	0.744028	0.711498	0.586726	0.5498	0.513283	0.527287	0.456377	0.49149	0.439651	0.469946	0.495237	0.473864	0.451932	0.465723	0.464611	1.01268	0.981242	0.908117	1.02012	0.9827	0.939209	0.949114	0.891422	0.849965	0.84762	0.795854	0.971262	0.791243	0.809008	0.812213	0.795378	0.784614	0.802145	0.844527	0.707896	0.480348
33	0.85594	0.827605	0.815377	0.86702	0.9155	0.967589	0.896064	0.909963	0.829998	0.602709	0.685594	0.660034	0.484286	0.658346	0.655648	0.924952	0.703117	0.931445	1.26823	1.12807	0.577625	0.911389	1.05214	1.09004	1.08661	1.03125	1.17816	0.684849	0.978153	0.888156	0.900963	0.954729	0.962215	1.00146	0.988237	1.01003	1.12839	1.01798	1.05715	0.922631	1.0661	1.06971	0.966205	0.988744	0.969013	0.95392	0.926383	1.22634	0.454738
34	1.39097	1.40978	1.49674	1.34606	1.1206	1.06612	1.12479	1.0642	1.53295	1.40869	1.35218	1.26016	0.943449	1.02622	0.842509	0.990104	0.80561	0.872012	0.820325	0.894754	0.695138	0.895125	0.886741	0.849743	0.676735	0.738271	0.881051	0.816139	1.73793	1.31435	0.726033	0.907294	0.551207	0.650972	0.483757	0.641014	0.732348	0.613906	0.39162	0.573225	0.786438	0.527356	0.474435	0.524351	0.487842	0.368218	0.582537	0.626884	0.678511
35	0.883515	0.851072	0.855148	0.860831	0.688843	0.673125	0.583879	0.551084	0.687526	0.4783	0.55955	0.574866	0.430192	0.349985	0.36055	0.386391	0.354478	0.362999	0.280662	0.24982	0.262478	0.233611	0.258623	0.281823	0.16195	0.269267	0.215048	0.251977	0.563178	0.300784	0.117428	0.127357	0.12216	0.0869602	0.0738516	0.129329	0.0904794	0.115103	0.125993	0.0752582	0.0890355	0.106006	0.135784	0.0986095	0.0910583	0.0835393	0.0790643	0.0899211	0.222407
Accuracy- Bottom panel
3	97.9167	87.5	85.4167	87.5	87.5	95.8333	97.9167	91.6667	91.6667	97.9167	95.8333	91.6667	93.75	100	91.6667	93.75	95.8333	97.9167	100	93.75	100	100	95.8333	97.9167	93.75	93.75	95.8333	97.9167	97.9167	95.8333	97.9167	93.75	97.9167	97.9167	93.75	97.9167	100	93.75	100	93.75	97.9167	97.9167	93.75	95.8333	95.8333	97.9167	97.9167	97.9167	97.9167
4	87.5	97.9167	97.9167	100	95.8333	95.8333	100	93.75	93.75	100	95.8333	97.9167	95.8333	97.9167	100	93.75	93.75	100	97.9167	100	100	95.8333	100	100	95.8333	100	95.8333	100	95.8333	95.8333	91.6667	100	97.9167	100	97.9167	100	97.9167	100	97.9167	95.8333	100	97.9167	97.9167	97.9167	100	100	97.9167	95.8333	97.9167
5	89.5833	97.9167	91.6667	93.75	89.5833	85.4167	91.6667	91.6667	95.8333	91.6667	97.9167	97.9167	97.9167	91.6667	89.5833	95.8333	93.75	93.75	97.9167	95.8333	93.75	93.75	89.5833	91.6667	95.8333	93.75	87.5	91.6667	91.6667	97.9167	91.6667	95.8333	97.9167	91.6667	93.75	91.6667	95.8333	93.75	95.8333	100	93.75	91.6667	95.8333	89.5833	89.5833	93.75	93.75	97.9167	95.8333
6	93.75	97.9167	100	93.75	95.8333	97.9167	95.8333	97.9167	93.75	95.8333	100	97.9167	97.9167	100	95.8333	95.8333	95.8333	93.75	100	100	93.75	97.9167	97.9167	95.8333	95.8333	97.9167	100	97.9167	95.8333	95.8333	93.75	97.9167	95.8333	95.8333	93.75	91.6667	97.9167	87.5	93.75	95.8333	95.8333	91.6667	95.8333	95.8333	100	97.9167	95.8333	93.75	100
7	89.5833	93.75	93.75	97.9167	97.9167	93.75	87.5	100	93.75	91.6667	93.75	89.5833	89.5833	93.75	97.9167	93.75	95.8333	93.75	100	97.9167	93.75	95.8333	91.6667	91.6667	97.9167	97.9167	91.6667	97.9167	95.8333	95.8333	100	97.9167	97.9167	93.75	95.8333	93.75	95.8333	100	95.8333	89.5833	93.75	95.8333	95.8333	97.9167	97.9167	95.8333	95.8333	97.9167	95.8333
8	100	91.6667	95.8333	97.9167	93.75	100	97.9167	97.9167	95.8333	89.5833	100	100	100	95.8333	95.8333	100	95.8333	95.8333	97.9167	100	97.9167	100	91.6667	97.9167	100	95.8333	93.75	100	100	95.8333	91.6667	95.8333	93.75	93.75	91.6667	95.8333	95.8333	95.8333	93.75	97.9167	97.9167	95.8333	97.9167	93.75	100	93.75	95.8333	97.9167	93.75
9	100	97.9167	97.9167	100	95.8333	97.9167	95.8333	97.9167	97.9167	97.9167	97.9167	100	93.75	100	100	95.8333	100	97.9167	100	100	97.9167	100	100	100	100	100	100	100	100	100	100	100	100	97.9167	100	97.9167	100	100	100	100	100	100	100	100	100	100	100	100	100
10	93.75	89.5833	95.8333	93.75	93.75	95.8333	95.8333	93.75	95.8333	97.9167	95.8333	91.6667	91.6667	93.75	93.75	89.5833	97.9167	93.75	91.6667	93.75	95.8333	95.8333	93.75	91.6667	87.5	91.6667	87.5	97.9167	93.75	93.75	95.8333	97.9167	97.9167	97.9167	95.8333	100	93.75	97.9167	97.9167	100	97.9167	100	93.75	100	100	100	97.9167	97.9167	93.75
11	97.9167	100	91.6667	97.9167	100	97.9167	97.9167	100	95.8333	93.75	100	97.9167	95.8333	93.75	93.75	100	97.9167	95.8333	93.75	97.9167	91.6667	95.8333	100	97.9167	97.9167	100	95.8333	100	97.9167	97.9167	100	100	97.9167	100	100	95.8333	97.9167	97.9167	100	95.8333	97.9167	93.75	100	100	91.6667	100	100	100	97.9167
12	95.8333	93.75	97.9167	91.6667	97.9167	95.8333	95.8333	97.9167	93.75	93.75	97.9167	97.9167	97.9167	95.8333	97.9167	95.8333	93.75	100	95.8333	97.9167	100	95.8333	95.8333	97.9167	97.9167	95.8333	97.9167	95.8333	97.9167	93.75	91.6667	100	93.75	95.8333	93.75	95.8333	93.75	89.5833	95.8333	100	95.8333	100	93.75	95.8333	100	95.8333	97.9167	91.6667	95.8333
13	89.5833	93.75	83.3333	93.75	89.5833	93.75	89.5833	93.75	97.9167	87.5	91.6667	95.8333	89.5833	87.5	93.75	93.75	93.75	93.75	93.75	93.75	97.9167	100	97.9167	97.9167	97.9167	93.75	97.9167	93.75	93.75	95.8333	93.75	95.8333	97.9167	93.75	95.8333	93.75	95.8333	97.9167	93.75	100	95.8333	95.8333	100	97.9167	95.8333	91.6667	93.75	91.6667	95.8333
14	97.9167	97.9167	93.75	97.9167	100	100	100	97.9167	97.9167	100	97.9167	100	100	95.8333	100	100	95.8333	97.9167	97.9167	97.9167	97.9167	97.9167	97.9167	100	100	95.8333	100	97.9167	97.9167	100	91.6667	95.8333	100	100	95.8333	100	91.6667	97.9167	97.9167	95.8333	97.9167	100	100	89.5833	100	95.8333	100	100	100
15	95.8333	95.8333	97.9167	89.5833	95.8333	95.8333	95.8333	95.8333	93.75	95.8333	91.6667	95.8333	93.75	97.9167	91.6667	100	97.9167	95.8333	95.8333	93.75	95.8333	97.9167	95.8333	97.9167	95.8333	95.8333	100	95.8333	97.9167	95.8333	97.9167	100	91.6667	91.6667	95.8333	95.8333	97.9167	95.8333	95.8333	95.8333	93.75	93.75	97.9167	97.9167	95.8333	91.6667	97.9167	100	95.8333
16	93.75	97.9167	89.5833	89.5833	91.6667	91.6667	97.9167	89.5833	89.5833	91.6667	97.9167	91.6667	93.75	97.9167	95.8333	91.6667	89.5833	97.9167	95.8333	100	97.9167	100	95.8333	91.6667	97.9167	100	100	100	97.9167	97.9167	97.9167	95.8333	97.9167	97.9167	95.8333	100	95.8333	95.8333	97.9167	97.9167	97.9167	95.8333	93.75	100	100	100	100	97.9167	97.9167
17	95.8333	97.9167	100	97.9167	95.8333	100	100	97.9167	95.8333	93.75	97.9167	100	97.9167	97.9167	95.8333	95.8333	100	97.9167	100	100	91.6667	100	97.9167	100	100	100	100	93.75	97.9167	97.9167	95.8333	93.75	97.9167	95.8333	97.9167	97.9167	97.9167	97.9167	93.75	97.9167	95.8333	97.9167	95.8333	97.9167	97.9167	97.9167	95.8333	95.8333	100
18	91.6667	93.75	95.8333	95.8333	95.8333	95.8333	97.9167	97.9167	100	95.8333	97.9167	93.75	95.8333	95.8333	97.9167	100	100	97.9167	100	100	95.8333	97.9167	100	93.75	100	100	95.8333	100	95.8333	97.9167	100	100	100	100	100	100	100	100	100	97.9167	95.8333	100	100	100	100	100	95.8333	100	100
19	100	97.9167	95.8333	97.9167	95.8333	100	100	100	97.9167	100	95.8333	100	97.9167	95.8333	100	97.9167	91.6667	100	97.9167	97.9167	100	100	95.8333	100	100	100	97.9167	97.9167	100	95.8333	95.8333	97.9167	100	100	100	97.9167	100	95.8333	100	95.8333	100	97.9167	100	100	100	95.8333	100	100	100
21	95.8333	100	100	100	97.9167	100	97.9167	100	100	93.75	91.6667	97.9167	93.75	95.8333	97.9167	97.9167	97.9167	93.75	97.9167	97.9167	100	95.8333	95.8333	100	100	97.9167	97.9167	85.4167	97.9167	97.9167	93.75	97.9167	93.75	97.9167	93.75	97.9167	97.9167	93.75	95.8333	97.9167	95.8333	100	89.5833	93.75	97.9167	97.9167	91.6667	83.3333	100
22	95.8333	95.8333	87.5	95.8333	91.6667	95.8333	89.5833	95.8333	95.8333	91.6667	95.8333	95.8333	95.8333	95.8333	93.75	93.75	91.6667	95.8333	97.9167	97.9167	97.9167	97.9167	95.8333	87.5	77.0833	87.5	89.5833	93.75	85.4167	85.4167	95.8333	85.4167	85.4167	89.5833	91.6667	100	91.6667	93.75	93.75	95.8333	95.8333	81.25	89.5833	97.9167	97.9167	95.8333	93.75	95.8333	100
23	95.8333	93.75	91.6667	97.9167	95.8333	91.6667	93.75	95.8333	91.6667	97.9167	100	100	95.8333	95.8333	95.8333	95.8333	91.6667	93.75	93.75	95.8333	93.75	95.8333	89.5833	93.75	93.75	95.8333	93.75	95.8333	93.75	97.9167	97.9167	93.75	91.6667	97.9167	97.9167	93.75	95.8333	97.9167	97.9167	95.8333	91.6667	97.9167	93.75	97.9167	97.9167	97.9167	91.6667	95.8333	95.8333
24	91.6667	91.6667	93.75	91.6667	93.75	93.75	91.6667	87.5	93.75	89.5833	93.75	95.8333	97.9167	93.75	97.9167	100	93.75	100	100	95.8333	100	95.8333	95.8333	97.9167	95.8333	93.75	100	93.75	93.75	97.9167	93.75	91.6667	95.8333	100	97.9167	100	97.9167	95.8333	93.75	97.9167	95.8333	97.9167	97.9167	95.8333	95.8333	97.9167	93.75	97.9167	97.9167
25	91.6667	97.9167	95.8333	93.75	89.5833	95.8333	95.8333	91.6667	95.8333	93.75	91.6667	95.8333	95.8333	93.75	95.8333	97.9167	95.8333	85.4167	95.8333	91.6667	97.9167	97.9167	100	93.75	95.8333	95.8333	93.75	97.9167	93.75	97.9167	95.8333	95.8333	93.75	91.6667	85.4167	95.8333	89.5833	93.75	93.75	95.8333	93.75	89.5833	93.75	91.6667	85.4167	95.8333	97.9167	97.9167	97.9167
26	93.75	97.9167	89.5833	100	97.9167	93.75	97.9167	97.9167	100	100	97.9167	93.75	97.9167	100	91.6667	91.6667	95.8333	93.75	100	89.5833	100	95.8333	97.9167	91.6667	95.8333	95.8333	97.9167	93.75	97.9167	93.75	87.5	93.75	100	97.9167	100	100	97.9167	100	100	100	100	100	100	95.8333	100	97.9167	100	100	93.75
27	95.8333	95.8333	100	95.8333	100	100	100	97.9167	97.9167	97.9167	97.9167	100	97.9167	100	97.9167	100	95.8333	93.75	100	97.9167	93.75	100	100	95.8333	100	95.8333	100	100	100	100	100	100	97.9167	95.8333	97.9167	95.8333	100	95.8333	100	100	97.9167	100	100	97.9167	93.75	97.9167	97.9167	91.6667	93.75
29	95.8333	95.8333	97.9167	93.75	95.8333	97.9167	95.8333	100	95.8333	89.5833	97.9167	97.9167	95.8333	95.8333	95.8333	100	97.9167	95.8333	95.8333	91.6667	100	97.9167	95.8333	100	97.9167	97.9167	97.9167	95.8333	97.9167	97.9167	85.4167	97.9167	100	97.9167	97.9167	95.8333	93.75	97.9167	100	100	97.9167	97.9167	95.8333	93.75	97.9167	100	97.9167	95.8333	100
30	100	97.9167	97.9167	100	95.8333	97.9167	97.9167	97.9167	87.5	93.75	97.9167	100	100	91.6667	95.8333	100	97.9167	97.9167	100	100	100	95.8333	97.9167	95.8333	97.9167	93.75	100	100	100	97.9167	93.75	93.75	100	100	97.9167	97.9167	100	100	100	97.9167	100	97.9167	100	100	100	97.9167	100	100	100
32	97.9167	95.8333	100	91.6667	100	100	100	95.8333	93.75	95.8333	93.75	81.25	89.5833	83.3333	81.25	85.4167	91.6667	93.75	93.75	95.8333	89.5833	97.9167	97.9167	89.5833	95.8333	97.9167	95.8333	97.9167	95.8333	100	100	95.8333	97.9167	100	93.75	91.6667	97.9167	89.5833	91.6667	89.5833	93.75	93.75	89.5833	93.75	89.5833	89.5833	95.8333	95.8333	89.5833
33	97.9167	100	97.9167	100	97.9167	100	97.9167	97.9167	97.9167	97.9167	97.9167	97.9167	100	95.8333	95.8333	97.9167	97.9167	97.9167	97.9167	95.8333	95.8333	93.75	93.75	95.8333	87.5	89.5833	93.75	100	100	95.8333	97.9167	97.9167	97.9167	95.8333	97.9167	91.6667	97.9167	100	100	95.8333	97.9167	100	97.9167	95.8333	97.9167	95.8333	100	93.75	100
34	95.8333	91.6667	95.8333	93.75	95.8333	97.9167	95.8333	97.9167	91.6667	95.8333	91.6667	95.8333	100	93.75	87.5	89.5833	91.6667	91.6667	93.75	93.75	100	95.8333	85.4167	97.9167	97.9167	100	83.3333	89.5833	93.75	81.25	100	89.5833	95.8333	91.6667	91.6667	85.4167	85.4167	100	100	95.8333	93.75	89.5833	97.9167	95.8333	97.9167	97.9167	97.9167	95.8333	95.8333
35	95.8333	93.75	95.8333	95.8333	95.8333	95.8333	95.8333	93.75	97.9167	95.8333	95.8333	95.8333	95.8333	97.9167	100	93.75	95.8333	97.9167	97.9167	97.9167	95.8333	91.6667	97.9167	100	100	93.75	100	91.6667	97.9167	95.8333	97.9167	95.8333	100	100	100	100	95.8333	95.8333	95.8333	97.9167	100	97.9167	97.9167	97.9167	97.9167	100	100	97.9167	100
[truncated: 43 more columns]

## Sheet: Fig 3A
				SQ MOT											RD KEY											RD POS
M1	key position										M1	key										M1	key position
		1	2	3	4	5	6	7	8				1	2	3	4	5	6	7	8				1	2	3	4	5	6	7	8
key position	1	0.302531	-0.142159	0.00612141	0.0442704	-0.1326	0.0573298	-0.02386	-0.135227		key	1	0.231808	0.222599	0.205431	0.16413	-0.0903172	-0.156638	-0.185799	-0.19741		key position	1	0.2249	-0.0100734	0.0314474	0.0234388	0.00897532	-0.0185236	0.0154508	-0.112374
	2	-0.142159	0.29436	-0.144049	0.0382155	0.0782113	-0.187019	0.122964	-0.0203371			2	0.222599	0.212565	0.208071	0.157995	-0.0862372	-0.145389	-0.149728	-0.190887			2	-0.0100734	0.0603495	0.0319573	0.0222463	0.0169017	0.0234286	0.00685961	-0.00106071
	3	0.00612141	-0.144049	0.275534	-0.161334	0.0573574	0.0674695	-0.132556	0.0739124			3	0.205431	0.208071	0.204215	0.184907	-0.0809112	-0.147681	-0.163601	-0.216388			3	0.0314474	0.0319573	0.030371	0.0439308	0.0221963	0.0217837	0.0123583	-0.000238929
	4	0.0442704	0.0382155	-0.161334	0.269131	-0.149765	0.0368994	0.0746871	-0.132196			4	0.16413	0.157995	0.184907	0.177494	-0.0543313	-0.124299	-0.14686	-0.167488			4	0.0234388	0.0222463	0.0439308	0.0291124	0.0293783	0.0183621	0.0090018	-0.0183598
	5	-0.1326	0.0782113	0.0573574	-0.149765	0.251347	-0.132654	0.0436258	0.0657237			5	-0.0903172	-0.0862372	-0.0809112	-0.0543313	0.168083	0.15389	0.145098	0.150602			5	0.00897532	0.0169017	0.0221963	0.0293783	0.0257902	0.0226198	0.0142279	-0.00292648
	6	0.0573298	-0.187019	0.0674695	0.0368994	-0.132654	0.28102	-0.13816	0.0205886			6	-0.156638	-0.145389	-0.147681	-0.124299	0.15389	0.231023	0.228374	0.225967			6	-0.0185236	0.0234286	0.0217837	0.0183621	0.0226198	0.0204322	0.00747226	0.00981358
	7	-0.02386	0.122964	-0.132556	0.0746871	0.0436258	-0.13816	0.260561	-0.131627			7	-0.185799	-0.149728	-0.163601	-0.14686	0.145098	0.228374	0.222782	0.251123			7	0.0154508	0.00685961	0.0123583	0.0090018	0.0142279	0.00747226	0.0457541	-0.0436569
	8	-0.135227	-0.0203371	0.0739124	-0.132196	0.0657237	0.0205886	-0.131627	0.33687			8	-0.19741	-0.190887	-0.216388	-0.167488	0.150602	0.225967	0.251123	0.288364			8	-0.112374	-0.00106071	-0.000238929	-0.0183598	-0.00292648	0.00981358	-0.0436569	0.18025
				SQ MOT											RD KEY											RD POS
PMC	key position										PMC	key										PMC	key position
		1	2	3	4	5	6	7	8				1	2	3	4	5	6	7	8				1	2	3	4	5	6	7	8
key position	1	0.360008	-0.133947	-0.021122	0.00443293	-0.0932974	-0.0537626	-0.0543201	-0.141492		key	1	0.117073	0.117757	0.0956938	0.0787237	0.0108008	-0.0199829	-0.0374006	-0.0403828		key position	1	0.372271	-0.032919	0.0714349	0.0360332	0.0175476	-0.0334684	0.00336334	-0.13895
	2	-0.133947	0.186879	-0.0399677	0.0131714	0.0563947	-0.0474993	0.0638331	0.0104115			2	0.117757	0.109448	0.0885783	0.0678358	-0.00776188	-0.0195294	-0.0185782	-0.0499597			2	-0.032919	0.0872669	0.0156168	0.0276085	0.00421784	0.0263653	0.00136913	0.0188441
	3	-0.021122	-0.0399677	0.134805	-0.0652752	0.0295927	0.0318065	-0.0369523	0.0163224			3	0.0956938	0.0885783	0.087337	0.0931449	-0.00123721	-0.0205318	-0.0260168	-0.0596424			3	0.0714349	0.0156168	0.0578566	0.0472105	0.0377922	0.0214127	0.0100682	-0.0139177
	4	0.00443293	0.0131714	-0.0652752	0.143437	-0.0622916	0.0315549	0.0219823	-0.0392785			4	0.0787237	0.0678358	0.0931449	0.0841089	0.0172685	-0.0165459	-0.0299738	-0.0318768			4	0.0360332	0.0276085	0.0472105	0.0419249	0.0361967	0.0240171	0.00806039	-0.0202883
	5	-0.0932974	0.0563947	0.0295927	-0.0622916	0.137007	-0.0431935	0.0369884	0.0370627			5	0.0108008	-0.00776188	-0.00123721	0.0172685	0.109537	0.0794962	0.0712453	0.0798923			5	0.0175476	0.00421784	0.0377922	0.0361967	0.0387692	0.0293798	0.0217515	-0.0106893
	6	-0.0537626	-0.0474993	0.0318065	0.0315549	-0.0431935	0.165691	-0.0463251	0.0350612			6	-0.0199829	-0.0195294	-0.0205318	-0.0165459	0.0794962	0.121033	0.110371	0.12337			6	-0.0334684	0.0263653	0.0214127	0.0240171	0.0293798	0.0348622	0.00687827	0.0127113
	7	-0.0543201	0.0638331	-0.0369523	0.0219823	0.0369884	-0.0463251	0.159697	-0.0603674			7	-0.0374006	-0.0185782	-0.0260168	-0.0299738	0.0712453	0.110371	0.0886101	0.114768			7	0.00336334	0.00136913	0.0100682	0.00806039	0.0217515	0.00687827	0.0593816	-0.0352988
	8	-0.141492	0.0104115	0.0163224	-0.0392785	0.0370627	0.0350612	-0.0603674	0.259511			8	-0.0403828	-0.0499597	-0.0596424	-0.0318768	0.0798923	0.12337	0.114768	0.144748			8	-0.13895	0.0188441	-0.0139177	-0.0202883	-0.0106893	0.0127113	-0.0352988	0.173707
				SQ MOT											RD KEY											RD POS
HC	key position										HC	key										HC	key position
		1	2	3	4	5	6	7	8				1	2	3	4	5	6	7	8				1	2	3	4	5	6	7	8
key position	1	0.0481178	-0.0147034	0.00369015	0.00171217	-0.00942347	-0.0029313	-0.00451466	-0.0108644		key	1	-0.00358848	0.00816974	-0.00343814	-0.00457341	-0.000761408	-0.00207721	-0.00472474	-0.00956437		key position	1	0.0552398	-0.00902907	-0.00810823	0.00814865	-0.0140532	0.00331913	-0.00146511	-0.0170862
	2	-0.0147034	0.0167577	-0.00658924	0.00234604	0.00392349	-0.00362475	-0.00895415	-0.00946738			2	0.00816974	0.00815597	-0.00581058	-0.00100356	0.00558877	-0.00297888	0.0019481	0.00710678			2	-0.00902907	0.0193914	0.00334108	-0.010266	0.00320577	-0.0069094	0.00220906	0.00817753
	3	0.00369015	-0.00658924	0.0178249	-0.00804586	0.00554365	0.00193543	0.0123168	-0.00398645			3	-0.00343814	-0.00581058	-0.00675884	0.0125752	0.00444056	0.00171438	0.00272999	0.00276058			3	-0.00810823	0.00334108	-0.0179273	0.0193109	-0.00375265	0.0106899	-0.00233745	0.00456352
	4	0.00171217	0.00234604	-0.00804586	0.00800096	0.00428581	-0.00349387	-0.00645811	0.0134023			4	-0.00457341	-0.00100356	0.0125752	-0.00466058	-0.0081316	0.00302102	-0.000296101	0.00399383			4	0.00814865	-0.010266	0.0193109	-0.0147571	0.0109749	-0.00631836	0.00424983	-0.010247
	5	-0.00942347	0.00392349	0.00554365	0.00428581	-0.00856048	0.0154375	-0.00912375	0.000196514			5	-0.000761408	0.00558877	0.00444056	-0.0081316	-0.00386453	-0.00148082	0.0171125	0.00363577			5	-0.0140532	0.00320577	-0.00375265	0.0109749	-0.00237732	0.00566115	-0.00171465	-0.00346654
	6	-0.0029313	-0.00362475	0.00193543	-0.00349387	0.0154375	-0.018208	0.0162039	0.00463868			6	-0.00207721	-0.00297888	0.00171438	0.00302102	-0.00148082	0.0244681	0.0124152	0.00809958			6	0.00331913	-0.0069094	0.0106899	-0.00631836	0.00566115	-0.00039894	0.00423909	-0.012514
	7	-0.00451466	-0.00895415	0.0123168	-0.00645811	-0.00912375	0.0162039	0.00407308	-0.0103464			7	-0.00472474	0.0019481	0.00272999	-0.000296101	0.0171125	0.0124152	-0.00768722	-0.003958			7	-0.00146511	0.00220906	-0.00233745	0.00424983	-0.00171465	0.00423909	0.00875205	-0.000245379
	8	-0.0108644	-0.00946738	-0.00398645	0.0134023	0.000196514	0.00463868	-0.0103464	0.0537108			8	-0.00956437	0.00710678	0.00276058	0.00399383	0.00363577	0.00809958	-0.003958	-0.000779643			8	-0.0170862	0.00817753	0.00456352	-0.010247	-0.00346654	-0.012514	-0.000245379	0.0197423

## Sheet: Fig 3B
	M1						PMC						HC
	SQ MOT		RD KEY		RD POS		SQ MOT		RD KEY		RD POS		SQ MOT		RD KEY		RD POS
Participant	Diagonal	Off-diagonal	Diagonal	Off-diagonal	Diagonal	Off-diagonal	Diagonal	Off-diagonal	Diagonal	Off-diagonal	Diagonal	Off-diagonal	Diagonal	Off-diagonal	Diagonal	Off-diagonal	Diagonal	Off-diagonal
3	0.467371	-0.0493296	0.42159	-0.00541579	0.048256	0.0703508	0.378659	-0.0431211	0.211984	0.0262653	0.0423008	0.0598623	0.0538628	-0.00489049	0.0288996	0.0121977	-0.008158	0.0215929
4	0.473976	-0.0588239	0.244571	0.041397	0.0278855	0.0887918	0.314692	-0.0328219	0.123767	0.0927077	0.0500541	0.108278	0.0339842	-0.00288777	0.0114287	0.00973669	0.012485	0.00905787
5	0.321887	-0.0450129	0.19342	-0.0272394	-0.00209816	-0.00396194	0.173525	-0.0201452	0.0830154	-0.0077301	-0.00417198	0.00212682	0.0289233	0.00872922	-0.00270692	-0.0189797	0.0149198	-0.0251628
6	0.356069	-0.0489232	0.224971	-0.0296101	0.00212432	0.00125131	0.204489	-0.0250334	0.0690379	-0.00705009	0.00956593	-0.000186218	0.032761	-0.00322868	0.00385619	-0.00107445	0.0014444	-0.00207493
7	0.387446	-0.0489485	0.407394	-0.0340088	0.0285511	0.0277385	0.29671	-0.0252874	0.276068	0.00353689	0.0508582	0.0501721	0.0320598	-0.00502047	0.0188491	1.4612e-05	0.0135717	0.000779264
8	0.164978	-0.0224963	0.0624894	0.0056914	-0.00602984	0.021352	0.0748231	-0.00547463	0.0234919	0.0185639	-0.00562581	0.0342033	-0.00260484	-0.00212582	-0.0296975	-0.00880942	-0.0102003	-0.00649933
9	0.403627	-0.0413019	0.370262	0.0773129	0.127297	0.160285	0.375274	-0.0177394	0.363531	0.200304	0.248277	0.276963	0.0207982	0.000920572	0.0493825	0.0066212	0.0410797	0.0106903
10	0.249881	-0.037506	0.17075	-0.0298338	0.00653428	-0.0083713	0.111255	-0.0173993	0.0543274	-0.0081043	0.010058	-0.00569733	-0.0222441	0.00640072	-0.0004546	-0.00725692	-0.022241	-0.0028475
11	0.271446	-0.029996	0.178502	0.0317577	0.0901955	0.0541935	0.22214	-0.0146289	0.110898	0.090081	0.106559	0.0977043	0.0580818	-0.00734653	-0.0640538	0.0171614	0.0130888	0.0101002
12	0.186754	-0.0299326	0.150726	-0.0448945	-0.0451444	-0.0186877	0.0514691	-0.00857847	0.0145766	-0.0338517	-0.0304374	-0.0286488	0.00950151	-0.0171331	-0.0694925	-0.0421223	-0.0683951	-0.0368511
13	0.38383	-0.0476541	0.345459	-0.0207225	0.0253803	0.0256101	0.299001	-0.03331	0.160578	0.0062814	0.0261641	0.0317626	-0.047527	0.00607171	-0.00842159	0.00606964	-0.0187513	0.00834517
14	0.0233814	-0.00223677	0.0251676	0.00175902	0.00192719	0.000558222	0.00653617	0.000625633	0.0308773	-0.0057543	-0.0046086	-0.00434129	-0.00982178	0.00156835	0.00885079	-0.0039221	-0.0144964	-0.000956226
15	0.126159	-0.00643408	0.154636	-0.0355962	0.0142326	-0.0174027	0.0602355	-0.000259189	0.0758316	-0.025564	0.0328872	-0.0198768	-0.0308108	0.00248875	-0.0351719	-0.00426424	-0.0391792	-0.000990708
16	0.384705	-0.0489484	0.315418	0.0247721	0.0639311	0.0777161	0.296805	-0.0358827	0.162258	0.0440463	0.0290233	0.0745078	0.0166981	-0.000617519	0.0112213	0.00661865	8.43452e-06	0.0111614
17	0.345502	-0.0410307	0.293776	0.0381556	0.0853668	0.0632405	0.247501	-0.021974	0.169141	0.0669879	0.095244	0.068436	0.113485	-0.0143613	0.00458316	0.00870952	0.060493	-0.000755427
18	0.314805	-0.0360574	0.323163	0.00456798	0.0304397	0.0519105	0.322	-0.0315771	0.1306	0.0388528	0.026203	0.0498082	0.02917	-0.00552429	-0.0117999	0.0059423	0.00456713	0.00373673
19	0.60036	-0.0774835	0.409596	-0.016437	0.0460361	0.0410854	0.395834	-0.0439919	0.181055	0.0511147	0.0757984	0.0702046	0.020998	-0.00609342	0.029474	0.00128711	0.0232687	0.000643803
21	0.215359	-0.0208662	0.226682	-0.0200864	0.0237754	0.0123308	0.145176	-0.0143641	0.082274	0.00700951	0.00840991	0.0179813	-0.00304135	0.00591538	-0.0150276	-0.000108063	-0.00272564	-0.00134779
22	0.303737	-0.039253	0.215122	-0.0119222	0.0161557	0.0181413	0.16938	-0.019641	0.0483025	0.0193493	0.000937735	0.0271342	0.00688769	0.00396867	0.0586232	0.0200795	0.0267894	0.0227346
23	0.265587	-0.0368186	0.171793	-0.0114992	0.005271	0.0151439	0.149405	-0.0210241	0.0729995	-0.000874191	-0.0119458	0.0126834	0.0189059	-0.00317797	-0.00157293	0.0051459	0.0142442	0.00206873
24	0.269034	-0.0345471	0.195793	-0.0159253	-0.00523458	0.0325353	0.167705	-0.0214271	0.0906811	0.00794984	0.0480344	0.0349782	0.0298704	0.000315122	0.0412227	0.00782032	0.0320684	0.0129364
25	0.153562	-0.0218609	0.1832	-0.00144452	0.0418013	0.0178297	0.066473	-0.00656363	0.0929099	0.0161574	0.0391189	0.0180116	0.0195154	0.0103472	0.0139852	0.0257061	0.0248817	0.0161691
26	0.517454	-0.0650788	0.362297	0.0787215	0.141584	0.141643	0.33971	-0.0378833	0.249942	0.116056	0.155913	0.150403	0.0472479	-0.00598495	0.00233552	0.00236833	0.029683	-0.000621857
27	0.259072	-0.0356796	0.128745	-0.0211718	0.0596759	-0.0133147	0.155889	-0.0135111	0.0216291	0.0120677	0.0655966	0.000866082	0.0158771	-0.00473392	-0.0776788	-0.00380099	0.0429687	-0.0275105
29	0.0236319	-0.00572134	-0.00438885	0.00501765	-0.0141566	0.00578521	-0.00853324	-0.00501453	0.0073413	0.00368805	-0.029015	0.0111834	-0.00214285	-0.00156808	-0.00922834	0.00237665	0.0225084	-0.000974284
30	0.154097	-0.0185424	0.0945866	-0.010894	-0.0570356	0.0139712	0.0933142	-0.00736135	0.0241363	0.0027921	-0.0510261	0.014594	0.0314107	-0.002942	0.0407231	0.000199317	-0.0110628	0.00757355
32	0.344228	-0.0450524	0.273147	-0.0342736	-0.0127348	0.00722127	0.239553	-0.0289294	0.103494	-0.00539398	-0.00304702	0.010091	0.00205037	0.00471021	0.000681538	-0.00130321	0.00399039	-0.0021131
33	0.00831643	0.00524546	0.012518	-9.32571e-05	-0.00503483	-0.000947913	0.0233827	-0.0034728	0.0119728	-0.00995828	-0.0106711	-0.00903955	-0.0113993	-0.00111843	0.00887383	-0.00550496	0.0204548	-0.00622846
34	0.000769423	0.0122382	0.0503274	0.0122895	0.0110358	0.0168545	0.00827465	0.0123202	0.0220529	0.00636173	-0.0064106	0.00756298	-0.0394749	0.00724313	0.0212068	0.00577075	0.0197031	0.0101898
35	0.540549	-0.0678405	0.309538	0.0434359	0.0539293	0.0961777	0.420698	-0.0463261	0.163327	0.0985994	0.0663797	0.116725	0.00341525	0.00125976	-0.00907264	0.00315625	0.0134748	0.000906644

## Sheet: Fig 4A
				SQ OBJ											RD OBJ											RD POS
PHC	object position										PHC	object										PHC	object position
		1	2	3	4	5	6	7	8				Pi	Ba	Gi	El	Ca	Pl	Sa	Ax				1	2	3	4	5	6	7	8
object position	1	0.10733	-0.0185764	0.0154114	-0.0138967	0.00394176	-0.0071342	-0.0199888	-0.0400143		object	Pi	0.0145143	-0.00572336	0.0194448	-0.00180907	0.00497449	0.0154926	0.00390869	-0.0074754		object position	1	0.101074	-0.0344077	0.0111906	0.00286592	0.00376692	-0.0109412	0.00677957	-0.030898
	2	-0.0185764	0.0158146	-0.0027577	0.00351735	-0.00423549	0.00562844	-0.00357771	-0.00201593			Ba	-0.00572336	0.00649127	-0.00111185	0.0065374	-0.0025671	0.00559841	0.00569594	0.0129308			2	-0.0344077	0.0334973	-0.00754618	0.00157564	0.0050103	-0.00889487	0.0142807	0.00256614
	3	0.0154114	-0.0027577	0.00150279	-0.00247562	0.0054647	-0.00120407	-0.00152372	-0.00188611			Gi	0.0194448	-0.00111185	0.0103506	-0.000958663	-0.00292942	0.017554	0.0202018	0.00568952			3	0.0111906	-0.00754618	-0.00992591	0.0164565	-0.00574016	0.0154386	-0.00693856	0.00541112
	4	-0.0138967	0.00351735	-0.00247562	0.00723738	0.00154913	-0.00482809	0.00315788	-0.00295542			El	-0.00180907	0.0065374	-0.000958663	0.00579756	0.017996	-0.00736612	-0.00870944	0.0105403			4	0.00286592	0.00157564	0.0164565	-0.0144393	0.017011	-0.0108517	0.0139517	-0.0173347
	5	0.00394176	-0.00423549	0.0054647	0.00154913	0.00577121	0.00463634	-0.0169545	0.0143117			Ca	0.00497449	-0.0025671	-0.00292942	0.017996	0.0207149	0.00942875	0.00434793	0.00687384			5	0.00376692	0.0050103	-0.00574016	0.017011	-0.00637484	0.0103973	0.00154953	-0.000367788
	6	-0.0071342	0.00562844	-0.00120407	-0.00482809	0.00463634	0.0113997	-0.00500841	0.00475276			Pl	0.0154926	0.00559841	0.017554	-0.00736612	0.00942875	-0.00478598	0.0105704	-0.0114479			6	-0.0109412	-0.00889487	0.0154386	-0.0108517	0.0103973	-0.00186014	0.00253393	-0.0104887
	7	-0.0199888	-0.00357771	-0.00152372	0.00315788	-0.0169545	-0.00500841	0.016817	-0.0118781			Sa	0.00390869	0.00569594	0.0202018	-0.00870944	0.00434793	0.0105704	0.00594621	0.016021			7	0.00677957	0.0142807	-0.00693856	0.0139517	0.00154953	0.00253393	0.0143175	-0.00503087
	8	-0.0400143	-0.00201593	-0.00188611	-0.00295542	0.0143117	0.00475276	-0.0118781	0.0924814			Ax	-0.0074754	0.0129308	0.00568952	0.0105403	0.00687384	-0.0114479	0.016021	0.0154292			8	-0.030898	0.00256614	0.00541112	-0.0173347	-0.000367788	-0.0104887	-0.00503087	0.0663266
				SQ OBJ											RD OBJ											RD POS
PER	object position										PER	object										PER	object position
		1	2	3	4	5	6	7	8				Pi	Ba	Gi	El	Ca	Pl	Sa	Ax				1	2	3	4	5	6	7	8
object position	1	0.052747	-0.00241641	0.00647386	-0.012942	0.0012534	0.00129996	-0.0185833	-0.0149616		object	Pi	0.0115646	-0.0123193	0.0150475	0.00209262	0.00925442	0.0157021	0.00355471	-0.0087995		object position	1	0.0551266	-0.0134872	-0.00657759	0.0165426	-0.019671	0.00780642	-0.010192	-0.00870338
	2	-0.00241641	0.00244787	0.00497092	-0.00141419	0.000334806	0.00203926	-0.0027471	-0.000568599			Ba	-0.0123193	0.0046191	-0.00433093	-0.00191446	0.0030092	0.00558932	0.00391841	0.0112043			2	-0.0134872	0.0189242	0.00770075	-0.0158324	0.0165639	-0.0134314	0.0103566	0.00521324
	3	0.00647386	0.00497092	-0.00586329	0.00182619	0.00248091	0.000614658	-0.00147418	0.000533625			Gi	0.0150475	-0.00433093	0.00407922	0.000533724	0.00182296	0.017831	0.026439	0.00643972			3	-0.00657759	0.00770075	-0.0282769	0.032032	-0.0179719	0.0219123	-0.00519797	0.00652706
	4	-0.012942	-0.00141419	0.00182619	0.00548021	-0.000655545	-0.00619872	-0.00110658	-0.000571719			El	0.00209262	-0.00191446	0.000533724	0.00481062	0.0134764	-0.00339673	-0.00598241	0.00412023			4	0.0165426	-0.0158324	0.032032	-0.0320811	0.0231629	-0.0197745	0.0138586	-0.0130151
	5	0.0012534	0.000334806	0.00248091	-0.000655545	0.00268987	0.00429195	-0.0103969	0.0228387			Ca	0.00925442	0.0030092	0.00182296	0.0134764	0.0129412	0.0133448	-0.00730921	0.00358276			5	-0.019671	0.0165639	-0.0179719	0.0231629	-0.00509815	0.0096845	0.000156752	-0.00179302
	6	0.00129996	0.00203926	0.000614658	-0.00619872	0.00429195	0.0122479	-0.00983379	-0.00598777			Pl	0.0157021	0.00558932	0.017831	-0.00339673	0.0133448	0.00065783	0.00348178	-0.0148872			6	0.00780642	-0.0134314	0.0219123	-0.0197745	0.0096845	-0.00353112	0.00549673	-0.00992542
	7	-0.0185833	-0.0027471	-0.00147418	-0.00110658	-0.0103969	-0.00983379	0.0137104	-0.0114221			Sa	0.00355471	0.00391841	0.026439	-0.00598241	-0.00730921	0.00348178	0.000765075	0.00334567			7	-0.010192	0.0103566	-0.00519797	0.0138586	0.000156752	0.00549673	0.00822342	0.00571028
	8	-0.0149616	-0.000568599	0.000533625	-0.000571719	0.0228387	-0.00598777	-0.0114221	0.0594182			Ax	-0.0087995	0.0112043	0.00643972	0.00412023	0.00358276	-0.0148872	0.00334567	0.00998718			8	-0.00870338	0.00521324	0.00652706	-0.0130151	-0.00179302	-0.00992542	0.00571028	0.0275244
				SQ OBJ											RD OBJ											RD POS
HC	object position										HC	object										HC	object position
		1	2	3	4	5	6	7	8				Pi	Ba	Gi	El	Ca	Pl	Sa	Ax				1	2	3	4	5	6	7	8
object position	1	0.0505171	0.00424992	0.00498175	-0.00353827	-0.000224553	0.00244008	-0.0167254	-0.0157105		object	Pi	0.0244021	-0.00587629	0.0256021	0.00201364	0.00246625	0.00624352	-0.00531105	-0.0103192		object position	1	0.0552398	-0.00902907	-0.00810823	0.00814865	-0.0140532	0.00331913	-0.00146511	-0.0170862
	2	0.00424992	0.00867843	0.000611986	0.00328892	-0.00896925	0.00753805	-0.0144395	0.00255123			Ba	-0.00587629	0.00672799	-0.00551287	0.00204952	-0.0082821	-0.00186072	0.00050902	0.00849271			2	-0.00902907	0.0193914	0.00334108	-0.010266	0.00320577	-0.0069094	0.00220906	0.00817753
	3	0.00498175	0.000611986	-0.000766095	-0.00535946	0.00895841	-0.00781859	0.00986591	-0.0105756			Gi	0.0256021	-0.00551287	-0.00486976	-0.00979685	0.00194914	0.00821176	0.0177586	0.00958225			3	-0.00810823	0.00334108	-0.0179273	0.0193109	-0.00375265	0.0106899	-0.00233745	0.00456352
	4	-0.00353827	0.00328892	-0.00535946	0.00960123	-0.0028337	-0.00200071	-0.00145398	0.00174987			El	0.00201364	0.00204952	-0.00979685	0.00498859	0.00813133	-0.00455089	-0.00983147	-0.000733043			4	0.00814865	-0.010266	0.0193109	-0.0147571	0.0109749	-0.00631836	0.00424983	-0.010247
	5	-0.000224553	-0.00896925	0.00895841	-0.0028337	0.00313006	0.00111523	-0.00896952	0.00888375			Ca	0.00246625	-0.0082821	0.00194914	0.00813133	0.0142444	0.00413575	0.00387805	-0.0013537			5	-0.0140532	0.00320577	-0.00375265	0.0109749	-0.00237732	0.00566115	-0.00171465	-0.00346654
	6	0.00244008	0.00753805	-0.00781859	-0.00200071	0.00111523	0.00907915	-0.0093975	0.00559769			Pl	0.00624352	-0.00186072	0.00821176	-0.00455089	0.00413575	0.00644699	0.00188982	-0.0135501			6	0.00331913	-0.0069094	0.0106899	-0.00631836	0.00566115	-0.00039894	0.00423909	-0.012514
	7	-0.0167254	-0.0144395	0.00986591	-0.00145398	-0.00896952	-0.0093975	0.0152512	-0.0148971			Sa	-0.00531105	0.00050902	0.0177586	-0.00983147	0.00387805	0.00188982	0.00183063	0.00556714			7	-0.00146511	0.00220906	-0.00233745	0.00424983	-0.00171465	0.00423909	0.00875205	-0.000245379
	8	-0.0157105	0.00255123	-0.0105756	0.00174987	0.00888375	0.00559769	-0.0148971	0.0584208			Ax	-0.0103192	0.00849271	0.00958225	-0.000733043	-0.0013537	-0.0135501	0.00556714	0.0103581			8	-0.0170862	0.00817753	0.00456352	-0.010247	-0.00346654	-0.012514	-0.000245379	0.0197423

## Sheet: Fig 4B
	PHC						PER						HC
	SQ OBJ		RD OBJ		RD POS		SQ OBJ		RD OBJ		RD POS		SQ OBJ		RD KEY		RD OBJ
Participant	Diagonal	Off-diagonal	Diagonal	Off-diagonal	Diagonal	Off-diagonal	Diagonal	Off-diagonal	Diagonal	Off-diagonal	Diagonal	Off-diagonal	Diagonal	Off-diagonal	Diagonal	Off-diagonal	Diagonal	Off-diagonal
3	0.0558527	-0.00706176	0.0899142	-0.014161	0.008615	0.0253732	0.0256705	-0.00252707	0.0578584	-0.0103176	0.0155762	0.0192328	0.049212	-0.00575908	0.055684	-0.0100092	-0.008158	0.0215929
4	0.0602649	-0.00534796	0.0839444	-0.0158385	0.013023	0.015096	0.0659029	-0.0066117	0.0813267	-0.0158279	-0.00177415	0.0185072	0.0409762	-0.00307151	0.0584777	-0.0124604	0.012485	0.00905787
5	0.0530403	-0.0066551	0.00726302	-0.0413114	0.019005	-0.0279828	0.0395568	-0.00446703	-0.00311086	-0.0368072	0.0281736	-0.0261893	0.0213588	-0.00074972	-0.00511967	-0.0331174	0.0149198	-0.0251628
6	0.0398638	-0.00843024	0.0290455	-0.0117969	0.0129834	-0.00137335	0.0175037	-0.00411334	0.0346764	-0.0135806	0.0013971	6.88517e-05	0.0109055	-0.00407216	0.00301243	-0.00884029	0.0014444	-0.00207493
7	0.0490727	-0.00334168	0.071981	-0.020741	0.000996265	0.00695806	0.0439993	-0.00461388	0.0600985	-0.0169854	-0.00256898	0.0077054	0.0239666	-0.00283328	0.0665139	-0.0171647	0.0135717	0.000779264
8	0.0483755	0.00321082	0.0124858	-0.0141072	0.0175536	0.00506257	0.0578195	-0.000923945	0.0118956	-0.0135462	-0.00643568	-0.00203918	-0.00812262	0.00622625	-0.0161388	-0.0108279	-0.0102003	-0.00649933
9	0.0443352	-0.00524937	0.0305723	-0.00821509	0.0293007	0.031374	0.0408781	-0.00492206	0.00327119	-0.00448873	0.0356224	0.0196722	0.0359	-0.00477647	0.0021019	-0.004836	0.0410797	0.0106903
10	-0.00630386	0.0108681	0.00973752	-0.0189038	-0.0155808	-0.000457481	-0.00386761	0.00961731	-0.0216694	-0.0145848	-0.012608	0.00151248	-0.0284882	0.0163529	-0.0195778	-0.0182954	-0.022241	-0.0028475
11	0.0261858	-0.005953	0.0418981	-0.0110929	0.04111	0.0369694	-0.0104193	-0.000366187	0.0254163	-0.0109625	0.00416871	0.0200747	0.0247555	-0.00731939	0.0299924	-0.0109863	0.0130888	0.0101002
12	-0.0115453	-0.00768112	-0.0194444	-0.0128247	-0.0651992	-0.0237331	-0.0335314	-0.0039546	-0.0114147	-0.0124778	-0.0681841	-0.0359394	-0.0360917	-0.00308026	-0.00853738	-0.011672	-0.0683951	-0.0368511
13	0.107106	-0.0127518	0.0771441	-0.0143577	0.00595373	0.00899832	0.0981279	-0.011185	0.0513826	-0.0116178	0.000186958	0.00613106	0.0813998	-0.00992067	0.0519806	-0.0110383	-0.0187513	0.00834517
14	-0.0253171	0.00456157	0.0130411	-0.00772364	-0.0148971	0.00705699	-0.039433	0.00634719	0.00417174	-0.00781532	-0.0271533	0.00284373	-0.0311372	0.0033129	0.017438	-0.00806195	-0.0144964	-0.000956226
15	0.00734604	-0.00198473	-0.0381063	-0.0100767	-0.0192602	-0.00509937	-0.00960892	0.000496614	-0.035376	-0.010071	-0.00511567	-0.00145937	0.016384	-0.00538727	-0.0373188	-0.00774086	-0.0391792	-0.000990708
16	0.0714171	-0.00934014	0.0885982	-0.0147259	0.0156353	0.0110587	0.0408158	-0.00477952	0.0585239	-0.0103968	0.0210965	0.00999071	0.0306813	-0.00395849	0.0671571	-0.0124093	8.43452e-06	0.0111614
17	0.0972213	-0.012386	0.080304	-0.0152723	0.0567697	0.00894167	0.0773916	-0.00961526	0.0749284	-0.0144269	0.0686487	0.00671039	0.0753456	-0.0111106	0.0999557	-0.0181495	0.060493	-0.000755427
18	0.0418826	-0.00476659	0.0205461	-0.00986401	0.0010099	0.0109102	0.0480813	-0.00639432	0.0222562	-0.00944438	0.0104318	0.0106949	0.026166	-0.00335202	0.0289553	-0.0105	0.00456713	0.00373673
19	0.0387479	-0.0083497	0.0583176	-0.0156664	0.0302357	-0.00444594	0.00962323	-0.0046263	0.023465	-0.0107628	0.00948463	0.00506923	0.0151377	-0.00358929	0.0176422	-0.00998536	0.0232687	0.000643803
21	-0.00334634	0.00226807	0.0263472	-0.0161585	-0.00436195	-0.000845315	0.0173153	0.00175854	0.0073493	-0.0139069	-0.0202799	-0.00221098	0.0086132	0.00369992	0.00113996	-0.0147996	-0.00272564	-0.00134779
22	0.0231486	-0.00474084	0.0511284	-0.0140355	0.023135	0.0144004	0.00574072	-0.00317006	0.0572821	-0.0147494	0.0142691	0.0118635	-0.00288925	-0.000833256	0.0253831	-0.00887025	0.0267894	0.0227346
23	0.0324631	-0.00261171	0.0289182	-0.0135874	0.000714435	0.00617289	-0.00636148	0.0036399	0.00871325	-0.0110332	0.00118917	0.00935965	0.0321919	-0.00352137	0.0137642	-0.0127086	0.0142442	0.00206873
24	0.0288785	-0.0015119	0.0866855	-0.018262	0.035249	0.0221342	-0.0135569	0.00409808	0.0631146	-0.0155691	0.0511762	0.00798935	0.0272161	-0.00429776	0.063862	-0.0150109	0.0320684	0.0129364
25	0.0317237	-0.0029417	-0.0468231	-0.0284741	0.00513868	0.0157021	-0.0160637	0.000188461	-0.027965	-0.0240928	0.0218549	0.020605	0.0577619	-0.0105304	-0.0241597	-0.0210706	0.0248817	0.0161691
26	0.0258728	-0.00311242	0.0662306	-0.0128995	0.0358955	0.00522978	0.0133675	-0.00193016	0.0449062	-0.00952583	0.0231138	0.00873931	-0.00568547	0.00104496	0.0354583	-0.009303	0.029683	-0.000621857
27	0.0394868	-0.00912358	0.0126363	-0.0118372	0.0261462	-0.0266888	0.0185912	-0.00806413	0.0209052	-0.0114799	0.0451458	-0.0212057	0.014163	-0.00352113	0.00403469	-0.0105965	0.0429687	-0.0275105
29	-0.0056365	0.000191982	0.00568424	-0.00899759	-0.00572901	0.00125279	-0.0113996	0.00147351	0.0136468	-0.0104063	-0.00886343	0.00256608	0.00961047	-0.00147652	0.00622567	-0.00815332	0.0225084	-0.000974284
30	0.0147454	0.001774	0.0286054	-0.0139418	-0.0096226	0.00595441	0.00304857	0.00298023	0.0457447	-0.0151121	-0.0159291	0.00763159	0.0094071	0.00198785	0.0230679	-0.0132035	-0.0110628	0.00757355
32	0.0414892	-0.00113451	0.00212624	-0.0125901	0.00615422	-0.000523857	0.0193674	0.00220441	-0.0214197	-0.0086536	-0.00520914	0.0039939	0.0204348	0.000419608	0.0135144	-0.014181	0.00399039	-0.0021131
33	0.00179758	-0.00109898	0.0223099	-0.0125915	-0.00996316	-0.00935071	-0.006763	-0.00105636	0.018631	-0.0113811	-0.00463017	-0.00635918	0.00786894	-0.00367733	0.0144883	-0.0109332	0.0204548	-0.00622846
34	-0.00997336	0.00333467	-0.0151214	-0.00619836	0.0216348	0.0139918	-0.00895341	0.000440714	-0.00514031	-0.008486	0.00494763	0.00113471	0.00801954	0.00192036	-0.00520932	-0.00842871	0.0197031	0.0101898
35	0.0506333	-0.0062126	0.0876969	-0.016787	0.0175728	0.00183656	0.05295	-0.00598368	0.0574477	-0.0122683	0.00761161	0.00564647	0.0421078	-0.00357051	0.0763561	-0.0161766	0.0134748	0.000906644

## Sheet: Fig 5A
				SQ ACROSS											RD ITEM											RD POS
M1	object postion										M1	object										M1	object postion
		1	2	3	4	5	6	7	8				Pi	Pl	Gi	Sa	El	Ba	Ax	Ca				1	2	3	4	5	6	7	8
key position	1	0.243172	-0.0773371	0.0217464	-0.0225771	0.0128151	-0.0532521	0.0367066	-0.230036		key	4	0.0224364	0.0121618	0.0355909	0.00686624	0.0215011	-0.00141441	0.00355568	-0.00114674		key position	1	0.2249	-0.0100734	0.0314474	0.0234388	0.00897532	-0.0185236	0.0154508	-0.112374
	2	-0.0748721	0.050851	-0.030039	-0.000239331	-0.0128125	0.0244884	-0.0160397	0.0230613			7	0.0105052	-0.000167221	-0.00161684	0.0211321	-0.00548541	0.0258681	0.0116195	0.0296708			2	-0.0100734	0.0603495	0.0319573	0.0222463	0.0169017	0.0234286	0.00685961	-0.00106071
	3	-0.0152837	-0.0191634	0.019512	-0.00879843	-0.00123815	-0.0301489	0.0275968	-0.025846			3	0.0115487	-0.0080972	0.0475864	0.0116718	0.0195016	0.0121321	-0.00443018	0.0184351			3	0.0314474	0.0319573	0.030371	0.0439308	0.0221963	0.0217837	0.0123583	-0.000238929
	4	-0.00173749	-0.00738722	-0.0138103	0.00577547	-0.0103017	-0.000812768	-0.00338467	-0.030375			8	0.0124471	0.0138698	-0.00315983	-0.00288729	-0.00317888	0.00378661	0.032955	0.0104018			4	0.0234388	0.0222463	0.0439308	0.0291124	0.0293783	0.0183621	0.0090018	-0.0183598
	5	-0.041561	0.0022954	-0.00417649	-0.0131651	0.00344965	-0.0132863	0.0047738	-0.0241694			6	-0.00236964	0.00768314	0.00154354	0.0236689	0.0244392	0.0317942	0.00243923	-0.00902346			5	0.00897532	0.0169017	0.0221963	0.0293783	0.0257902	0.0226198	0.0142279	-0.00292648
	6	-0.0588735	0.00296463	-0.0145827	0.0238351	-0.0108307	-0.00683209	0.00436248	0.0257792			2	0.0174684	0.00594682	-0.00902552	0.0290294	0.00650106	-0.000583535	0.0241646	0.0385756			6	-0.0185236	0.0234286	0.0217837	0.0183621	0.0226198	0.0204322	0.00747226	0.00981358
	7	0.0419706	-0.0153867	0.00787388	-0.0250799	0.0208632	-0.0173475	0.0382334	-0.0833086			5	-0.00663103	0.021657	0.016591	0.0270943	0.0103069	0.0214989	0.0315619	-0.0101148			7	0.0154508	0.00685961	0.0123583	0.0090018	0.0142279	0.00747226	0.0457541	-0.0436569
	8	-0.223943	0.0118965	-0.0370603	0.00417138	-0.0512936	0.0238008	-0.0753833	0.240609			1	0.0210214	0.0299899	0.0180238	-0.014695	0.0106438	0.0001852	0.0208321	0.0204921			8	-0.112374	-0.00106071	-0.000238929	-0.0183598	-0.00292648	0.00981358	-0.0436569	0.18025
				SQ ACROSS											RD ITEM											RD POS
PMC	object postion										PMC	object										PMC	object postion
		1	2	3	4	5	6	7	8				Pi	Pl	Gi	Sa	El	Ba	Ax	Ca				1	2	3	4	5	6	7	8
key position	1	0.354859	-0.0747715	0.0270733	-0.0418814	0.0015763	-0.055714	-0.0340548	-0.265079		key	4	0.0277067	0.0205182	0.035432	0.00768302	0.0243695	0.00235533	0.00578666	0.0186816		key position	1	0.372271	-0.032919	0.0714349	0.0360332	0.0175476	-0.0334684	0.00336334	-0.13895
	2	-0.138431	0.0503959	-0.0348338	0.0155805	-0.0183166	0.0239388	0.0134709	0.0566717			7	0.00448544	0.00156501	0.0063669	0.0274134	-0.00358261	0.0322064	0.0137329	0.0287032			2	-0.032919	0.0872669	0.0156168	0.0276085	0.00421784	0.0263653	0.00136913	0.0188441
	3	-0.0219944	-0.0214334	0.00667837	-0.00687882	0.000415643	-0.0254423	0.0211325	-0.0334516			3	0.018879	-0.00701887	0.0407422	0.0120835	0.0111466	0.00950635	0.0166605	0.0235591			3	0.0714349	0.0156168	0.0578566	0.0472105	0.0377922	0.0214127	0.0100682	-0.0139177
	4	-0.0251201	-0.000819766	-0.014815	0.00664304	-0.00538153	0.0081799	-0.0134955	-0.00623288			8	0.0226497	0.00394356	0.0282014	-0.000820796	-0.000688618	0.0189737	0.0323912	-0.000937859			4	0.0360332	0.0276085	0.0472105	0.0419249	0.0361967	0.0240171	0.00806039	-0.0202883
	5	-0.0681615	0.00163013	-0.0100676	-0.00459003	-0.00379983	-0.0109674	0.0182085	-0.00839204			6	-0.0104177	0.019001	0.00289208	0.025671	0.0138865	0.0327901	0.0108335	-0.00113699			5	0.0175476	0.00421784	0.0377922	0.0361967	0.0387692	0.0293798	0.0217515	-0.0106893
	6	-0.107018	0.00310565	-0.0220044	0.0273039	-0.00792911	0.00155527	0.0166996	0.0358068			2	0.0168307	0.000591253	-0.00301864	0.0311272	0.014046	0.000161811	0.0131989	0.0400246			6	-0.0334684	0.0263653	0.0214127	0.0240171	0.0293798	0.0348622	0.00687827	0.0127113
	7	-0.0195063	-0.0149141	0.00297478	-0.0133883	0.018803	-0.0202099	0.0563068	-0.0405398			5	-0.00615766	0.0295065	0.00865985	0.0357848	0.00928583	0.0214982	0.0356873	-0.00991675			7	0.00336334	0.00136913	0.0100682	0.00806039	0.0217515	0.00687827	0.0593816	-0.0352988
	8	-0.242272	0.0236584	-0.0512164	0.0085125	-0.0429111	0.0188536	-0.0357429	0.231025			1	0.0282416	0.0155603	0.0333422	-0.0116033	0.0169792	0.00618821	0.0219183	0.0186108			8	-0.13895	0.0188441	-0.0139177	-0.0202883	-0.0106893	0.0127113	-0.0352988	0.173707
				SQ ACROSS											RD ITEM											RD POS
PER	object postion										PER	object										PER	object postion
		1	2	3	4	5	6	7	8				Pi	Pl	Gi	Sa	El	Ba	Ax	Ca				1	2	3	4	5	6	7	8
key position	1	0.0791186	-0.0412463	5.06498e-05	-0.0226432	0.0037795	-0.0387568	0.0331756	-0.151722		key	4	0.00783991	0.0194868	0.00369829	-0.00480967	0.0204481	-0.0117595	0.00281909	-0.00265715		key position	1	0.0551266	-0.0134872	-0.00657759	0.0165426	-0.019671	0.00780642	-0.010192	-0.00870338
	2	-0.0310968	0.0142378	-0.0108415	0.00384749	-0.0110655	0.00934472	-0.00894472	0.0323748			7	-0.00139239	0.00306209	0.00325305	0.0142686	-0.00443129	0.00996046	-0.0042759	0.0228802			2	-0.0134872	0.0189242	0.00770075	-0.0158324	0.0165639	-0.0134314	0.0103566	0.00521324
	3	-0.0134112	-0.00874073	-0.00539234	-0.01381	-0.00129058	-0.0143555	0.00242967	-0.0311115			3	0.00205678	-0.00144268	0.038144	-0.00388007	0.00611582	0.00697052	-0.00780519	0.00596746			3	-0.00657759	0.00770075	-0.0282769	0.032032	-0.0179719	0.0219123	-0.00519797	0.00652706
	4	-0.0119778	-0.00301418	-0.0108269	0.00615979	-0.0114679	0.000327599	-0.000257661	-0.00791593			8	0.00774478	0.00955268	0.0162206	0.0173287	-0.00174581	-0.0107093	0.00609511	0.00439369			4	0.0165426	-0.0158324	0.032032	-0.0320811	0.0231629	-0.0197745	0.0138586	-0.0130151
	5	-0.0167618	-0.0019075	-0.0026734	-0.0109593	0.00376371	-0.0144846	-0.00252222	-0.0120544			6	-0.00499998	0.00389296	-0.0110909	-0.00450462	0.00569906	0.0278684	0.0236683	-0.00195044			5	-0.019671	0.0165639	-0.0179719	0.0231629	-0.00509815	0.0096845	0.000156752	-0.00179302
	6	-0.043166	0.00138769	-0.0167888	0.00948088	-0.0206746	0.00339089	-0.00489699	-0.00977552			2	0.00261349	-0.0154342	-0.00103693	0.00181206	0.00900333	0.0166492	0.0164888	0.0169022			6	0.00780642	-0.0134314	0.0219123	-0.0197745	0.0096845	-0.00353112	0.00549673	-0.00992542
	7	0.0317585	-0.00807152	0.00265594	-0.0178071	0.0140244	-0.0210911	0.0241896	-0.0335661			5	0.00836228	0.00709379	0.00627209	0.0147696	0.00503085	0.0175982	0.0269746	-0.0196871			7	-0.010192	0.0103566	-0.00519797	0.0138586	0.000156752	0.00549673	0.00822342	0.00571028
	8	-0.148181	0.023887	-0.0230738	0.00908035	-0.0282371	0.00495713	-0.0308251	0.0667761			1	0.0230352	0.0181235	0.00554097	-0.0013351	0.00196351	-0.0081495	0.00371514	0.0132214			8	-0.00870338	0.00521324	0.00652706	-0.0130151	-0.00179302	-0.00992542	0.00571028	0.0275244
				SQ ACROSS											RD ITEM											RD POS
PHC	object postion										PHC	object										PHC	object postion
		1	2	3	4	5	6	7	8				Pi	Pl	Gi	Sa	El	Ba	Ax	Ca				1	2	3	4	5	6	7	8
key position	1	0.128125	-0.0593955	0.0122101	-0.0287711	0.0070044	-0.0449035	0.0245864	-0.175285		key	4	0.0176964	0.0158263	0.00789309	-0.00552926	0.0205972	-0.00865376	-0.00508666	-0.00294555		key position	1	0.101074	-0.0344077	0.0111906	0.00286592	0.00376692	-0.0109412	0.00677957	-0.030898
	2	-0.0542306	0.0294287	-0.0195361	0.00780132	-0.0132862	0.0139803	-0.00990969	0.0362083			7	-0.00657743	0.0050054	0.000428803	0.0196979	-0.000992189	0.00630369	0.00405319	0.0178081			2	-0.0344077	0.0334973	-0.00754618	0.00157564	0.0050103	-0.00889487	0.0142807	0.00256614
	3	-0.00648467	-0.0163165	0.00101198	-0.0147889	0.00108754	-0.0206001	0.0071932	-0.0325515			3	0.00506977	0.00149417	0.0330618	-0.001818	0.0121264	0.00782688	-0.0127806	0.0124587			3	0.0111906	-0.00754618	-0.00992591	0.0164565	-0.00574016	0.0154386	-0.00693856	0.00541112
	4	-0.0195331	-0.00419602	-0.00906645	0.000829583	-0.00714601	-0.00280307	0.00202142	-0.009878			8	0.00537897	0.00707976	0.0073258	0.0181327	-0.00856639	-0.000461871	0.0100604	0.0109669			4	0.00286592	0.00157564	0.0164565	-0.0144393	0.017011	-0.0108517	0.0139517	-0.0173347
	5	-0.0164211	0.00231056	-0.00442983	-0.00787883	0.00173175	-0.0143351	-0.00303192	-0.0158687			6	-0.0112055	0.00658688	-0.0027224	-0.00677411	0.00483652	0.0327938	0.0295578	-0.00618937			5	0.00376692	0.0050103	-0.00574016	0.017011	-0.00637484	0.0103973	0.00154953	-0.000367788
	6	-0.0503228	-0.00250315	-0.0149882	0.00557472	-0.0142516	0.0018508	-0.00212041	-0.00464961			2	0.0077448	-0.0137883	0.00439544	0.0154858	0.00712846	-0.00147247	0.00627133	0.0121254			6	-0.0109412	-0.00889487	0.0154386	-0.0108517	0.0103973	-0.00186014	0.00253393	-0.0104887
	7	0.0333567	-0.00599641	0.00213662	-0.00936966	0.00361711	-0.014456	0.018493	-0.0358701			5	0.0120071	0.0123759	0.00323583	0.0130173	0.00165479	0.0138016	0.0238835	-0.0163417			7	0.00677957	0.0142807	-0.00693856	0.0139517	0.00154953	0.00253393	0.0143175	-0.00503087
	8	-0.171154	0.0274239	-0.0289091	0.00118836	-0.0280486	0.00200005	-0.0234222	0.0888406			1	0.014868	0.0204824	0.00506683	-0.00905075	0.00489227	-0.000659215	0.00370878	0.0218851			8	-0.030898	0.00256614	0.00541112	-0.0173347	-0.000367788	-0.0104887	-0.00503087	0.0663266
				SQ ACROSS											RD ITEM											RD POS
HC	object postion										HC	object										HC	Postion
		1	2	3	4	5	6	7	8				Pi	Pl	Gi	Sa	El	Ba	Ax	Ca				1	2	3	4	5	6	7	8
key position	1	0.0711947	-0.0421051	0.00765087	-0.0254188	0.00955238	-0.0444837	0.0407853	-0.16194		key	4	0.0160155	0.0117999	0.0128751	-0.009533	0.0145547	-0.00687777	-0.001943	-0.00267522		key position	1	0.0552398	-0.00902907	-0.00810823	0.00814865	-0.0140532	0.00331913	-0.00146511	-0.0170862
	2	-0.0216079	0.023569	-0.0215296	0.00817376	-0.0216358	0.0186615	-0.0266719	0.036867			7	-0.00897577	-0.000880949	-0.0039022	0.0215689	-0.00369671	0.0118973	-0.00352048	0.0198347			2	-0.00902907	0.0193914	0.00334108	-0.010266	0.00320577	-0.0069094	0.00220906	0.00817753
	3	-0.00943693	-0.0154972	0.00165158	-0.0123096	0.00175031	-0.0207167	0.0107108	-0.0340076			3	0.0118821	0.00571438	0.030071	-0.00907347	0.0125928	0.000230129	-0.000548357	0.00548323			3	-0.00810823	0.00334108	-0.0179273	0.0193109	-0.00375265	0.0106899	-0.00233745	0.00456352
	4	-0.0219038	-0.00375304	-0.00714303	-0.00101701	-0.00775486	-0.00236644	0.00229248	-0.00825778			8	0.0118358	0.0105083	0.00927007	0.0167097	-0.00545156	-0.00949634	0.00571209	0.0115499			4	0.00814865	-0.010266	0.0193109	-0.0147571	0.0109749	-0.00631836	0.00424983	-0.010247
	5	0.00408184	-0.00624286	-0.0046508	-0.00326856	-0.0016031	-0.010343	-0.00686236	-0.00923412			6	-0.0147945	0.00760132	-0.00815176	0.00148839	0.00976898	0.031569	0.021124	-0.00819936			5	-0.0140532	0.00320577	-0.00375265	0.0109749	-0.00237732	0.00566115	-0.00171465	-0.00346654
	6	-0.0523282	0.00215579	-0.0127834	-0.00106956	-0.0125461	0.00161445	-0.00440397	-0.00490844			2	0.0110881	-0.0251711	0.000593056	0.0114717	0.0062382	-0.00161943	0.0147376	0.0105404			6	0.00331913	-0.0069094	0.0106899	-0.00631836	0.00566115	-0.00039894	0.00423909	-0.012514
	7	0.0491052	-0.0227326	0.0118948	-0.00937615	0.00495984	-0.0139966	0.0191861	-0.0258667			5	0.00885412	0.01609	0.00670051	0.0139307	0.00335437	0.0126535	0.0196406	-0.0194281			7	-0.00146511	0.00220906	-0.00233745	0.00424983	-0.00171465	0.00423909	0.00875205	-0.000245379
	8	-0.164898	0.0365814	-0.0371808	0.0041633	-0.0216213	-0.00175915	-0.0232325	0.0614427			1	0.0126973	0.0200585	0.00637777	-0.0110055	0.00159518	-0.000545463	-0.00221185	0.0214497			8	-0.0170862	0.00817753	0.00456352	-0.010247	-0.00346654	-0.012514	-0.000245379	0.0197423

## Sheet: Fig 5B
	M1						PMC						PER						PHC						HC
	SQ ACROSS		RD ITEM		RD POS		SQ ACROSS		RD ITEM		RD POS		SQ ACROSS		RD ITEM		RD POS		SQ ACROSS		RD ITEM		RD POS		SQ ACROSS		RD ITEM		RD POS
Participant	Diagonal	Off-diagonal	Diagonal	Off-diagonal	Diagonal	Off-diagonal	Diagonal	Off-diagonal	Diagonal	Off-diagonal	Diagonal	Off-diagonal	Diagonal	Off-diagonal	Diagonal	Off-diagonal	Diagonal	Off-diagonal	Diagonal	Off-diagonal	Diagonal	Off-diagonal	Diagonal	Off-diagonal	Diagonal	Off-diagonal	Diagonal	Off-diagonal	Diagonal	Off-diagonal
3	0.14289	0.0126164	0.017109	0.0141784	0.048256	0.0703508	0.185133	0.00154517	-0.00754113	0.0173445	0.0423008	0.0598623	0.0440221	0.00417903	-0.00622396	0.0102598	0.0155762	0.0192328	0.0814025	0.000106526	-0.0259005	0.0137216	0.008615	0.0253732	0.035158	0.00407441	-0.01963	0.0109024	-0.008158	0.0215929
4	0.249368	0.00211162	0.0122176	0.0224717	0.0278855	0.0887918	0.262867	0.00703862	0.0158277	0.0287069	0.0500541	0.108278	0.0720996	-0.00281543	0.0076996	0.00807137	-0.00177415	0.0185072	0.0844553	-0.0058117	0.00348892	0.00873148	0.013023	0.015096	0.0307349	-0.00164722	0.014008	0.00631481	0.012485	0.00905787
5	0.00570482	-0.0031581	0.0484462	0.00403007	-0.00209816	-0.00396194	0.0378278	-0.00578417	0.0510046	0.00490271	-0.00417198	0.00212682	-0.01327	-0.00829862	0.050994	0.0011641	0.0281736	-0.0261893	-0.0205073	-0.00957752	0.0300457	0.00444059	0.019005	-0.0279828	0.016269	-0.0115633	0.0445228	0.00139408	0.0149198	-0.0251628
6	0.0585612	-0.00700964	0.00772939	0.00724735	0.00212432	0.00125131	0.0967445	-0.0126992	-0.0107521	0.0108788	0.00956593	-0.000186218	0.00251114	0.00104322	-0.00285671	0.0082742	0.0013971	6.88517e-05	0.00671188	0.000152172	-0.00604719	0.0084895	0.0129834	-0.00137335	-0.00135109	-0.000347736	-0.00790578	0.00820444	0.0014444	-0.00207493
7	0.116556	0.000768341	0.0491971	0.00670576	0.0285511	0.0277385	0.135184	0.0113438	0.0528911	0.0105188	0.0508582	0.0501721	0.0495779	-0.00299749	0.0393145	0.00236643	-0.00256898	0.0077054	0.0451001	-0.00208423	0.0256241	0.00450396	0.000996265	0.00695806	0.0104016	-0.000710671	0.037348	0.0021831	0.0135717	0.000779264
8	0.038166	0.00649644	0.0638868	0.00424746	-0.00602984	0.021352	0.0561043	0.00925895	0.0518528	0.0083352	-0.00562581	0.0342033	-0.0197187	0.00559869	0.0570468	0.00377101	-0.00643568	-0.00203918	-0.011174	0.0105898	0.0553822	0.00506845	0.0175536	0.00506257	-0.00794255	-0.00243068	0.0418995	0.00379591	-0.0102003	-0.00649933
9	0.168073	0.0508257	0.00933276	0.0336763	0.127297	0.160285	0.30379	0.0837596	0.0467222	0.0610714	0.248277	0.276963	0.0071352	0.00937808	0.0124155	0.00664768	0.0356224	0.0196722	0.0407293	0.00917742	0.0128442	0.00827821	0.0293007	0.031374	0.035167	0.00238644	0.0180851	0.00487459	0.0410797	0.0106903
10	0.0211969	-0.0084335	-0.0309117	0.0139866	0.00653428	-0.0083713	0.0586073	-0.00991862	-0.0326463	0.0146495	0.010058	-0.00569733	0.0143473	-0.00427887	-0.0297014	0.0117336	-0.012608	0.00151248	0.0167709	-0.00418303	-0.0208956	0.0101139	-0.0155808	-0.000457481	0.00225548	-0.00479051	-0.0541241	0.0139101	-0.022241	-0.0028475
11	0.108113	0.0178431	0.0567109	0.0109214	0.0901955	0.0541935	0.16421	0.0365691	0.0598378	0.0203267	0.106559	0.0977043	0.0381299	0.00342531	0.039215	0.00339383	0.00416871	0.0200747	0.0808116	0.00838098	0.0407712	0.00782736	0.04111	0.0369694	0.0435144	-0.0023047	0.0449857	0.000968707	0.0130888	0.0101002
12	-0.00404778	-0.0138466	0.0516669	0.00119956	-0.0451444	-0.0186877	0.00396358	-0.0219736	0.0509332	0.000988831	-0.0304374	-0.0286488	-0.0340449	-0.0200253	0.0364672	0.00220978	-0.0681841	-0.0359394	-0.00168581	-0.018823	0.0505776	0.000771846	-0.0651992	-0.0237331	0.00283793	-0.0274691	0.0304954	0.00286859	-0.0683951	-0.0368511
13	0.0855128	0.00323524	-0.00238168	0.0120859	0.0253803	0.0256101	0.152311	-0.00205803	-0.00624148	0.0138544	0.0261641	0.0317626	0.0277901	-0.00375708	0.0267282	0.00269702	0.000186958	0.00613106	0.0518753	-0.00448031	0.0319297	0.00326391	0.00595373	0.00899832	0.0194286	-0.000690433	0.0231732	0.00426617	-0.0187513	0.00834517
14	0.00644524	-0.00231951	-0.00615334	-0.0262415	0.00192719	0.000558222	-0.00857735	-0.00358889	-0.0103711	-0.0246663	-0.0046086	-0.00434129	-0.0277436	0.00257301	-0.0574355	-0.0351476	-0.0271533	0.00284373	0.00151154	0.000742005	-0.0411089	-0.0378596	-0.0148971	0.00705699	-0.0154014	-0.000949369	-0.0354766	-0.0388307	-0.0144964	-0.000956226
15	-0.00858606	-0.00604183	0.0191784	0.00591039	0.0142326	-0.0174027	0.0103531	-0.00985664	0.00696214	0.00709779	0.0328872	-0.0198768	-0.0328599	0.00361263	0.0593284	-0.00097336	-0.00511567	-0.00145937	-0.0346743	-0.000154156	0.0494054	-8.58238e-06	-0.0192602	-0.00509937	-0.0192214	-0.00134743	0.0349007	0.00184224	-0.0391792	-0.000990708
16	0.109759	0.0209202	0.025171	0.0163042	0.0639311	0.0777161	0.14241	0.0124416	0.0262785	0.0146215	0.0290233	0.0745078	-0.0243711	0.00650225	0.0267396	0.00246023	0.0210965	0.00999071	0.0405267	-0.00181015	0.0343556	0.00185273	0.0156353	0.0110587	0.0261649	-0.0021427	0.0367664	0.00122113	8.43452e-06	0.0111614
17	0.159645	0.0154901	-0.00594624	0.0248531	0.0853668	0.0632405	0.196742	0.0139453	-0.0142192	0.0271214	0.095244	0.068436	0.04243	0.00183155	-0.0263136	0.014593	0.0686487	0.00671039	0.0875787	-0.00431829	-0.0161259	0.0129295	0.0567697	0.00894167	0.0813226	-0.00760951	-0.00671377	0.0101186	0.060493	-0.000755427
18	0.113891	0.0103848	0.00880363	0.0167818	0.0304397	0.0519105	0.189412	0.00172207	-0.0122182	0.0202658	0.026203	0.0498082	0.0143343	0.00445489	-0.0329672	0.0124603	0.0104318	0.0106949	0.0556746	-0.00146142	-0.0168004	0.00970385	0.0010099	0.0109102	0.0266435	-0.00163696	-0.039164	0.0117752	0.00456713	0.00373673
19	0.126177	0.00925614	-0.0078663	0.0163774	0.0460361	0.0410854	0.158217	0.0213536	0.0124432	0.0205182	0.0757984	0.0702046	0.0248225	-0.000229415	0.0214666	0.00725609	0.00948463	0.00506923	0.0572804	-0.00806888	0.0161127	0.00751969	0.0302357	-0.00444594	-0.00667944	0.00333879	0.00995101	0.00943152	0.0232687	0.000643803
21	0.0300932	0.00999302	0.0138001	0.014456	0.0237754	0.0123308	0.063542	0.00596081	-0.007963	0.0193887	0.00840991	0.0179813	-0.0269289	-0.0014711	-0.00157076	0.0100677	-0.0202799	-0.00221098	-0.0160388	0.000724576	0.00101069	0.0110313	-0.00436195	-0.000845315	-0.0215894	-0.000385152	0.00287	0.00965947	-0.00272564	-0.00134779
22	0.0145111	0.0096609	0.0529944	0.00457882	0.0161557	0.0181413	0.0397723	0.0103695	0.0413915	0.00816451	0.000937735	0.0271342	-0.0617524	0.0156223	0.0306358	0.00599253	0.0142691	0.0118635	-0.00902837	0.0104694	0.0227163	0.00738069	0.023135	0.0144004	-0.0142276	0.0144581	0.0332494	0.00768798	0.0267894	0.0227346
23	0.0312493	0.00214759	0.0196098	0.00675475	0.005271	0.0151439	0.0352698	0.000188132	0.0344549	0.00411504	-0.0119458	0.0126834	-0.0171858	0.00738536	0.0435857	0.00149627	0.00118917	0.00935965	-0.0068673	0.00455493	0.0525278	-0.000709636	0.000714435	0.00617289	-0.000774157	0.00136556	0.0400353	0.000485183	0.0142442	0.00206873
24	0.0612238	0.0032034	0.0663827	0.00317535	-0.00523458	0.0325353	0.0838506	0.00402436	0.0438758	0.00793589	0.0480344	0.0349782	-0.00365882	0.00645079	0.0695794	-0.0008361	0.0511762	0.00798935	0.0271661	0.0053305	0.0745571	0.000556267	0.035249	0.0221342	0.00903652	0.00513124	0.0616921	-0.000165548	0.0320684	0.0129364
25	0.0887243	0.00878159	0.0346599	0.0110006	0.0418013	0.0178297	0.0787485	0.00913568	0.0160271	0.0147958	0.0391189	0.0180116	0.0679845	0.00590382	0.0737287	0.00555106	0.0218549	0.020605	0.0464282	0.00553079	0.0565458	0.00604804	0.00513868	0.0157021	0.043744	0.010039	0.075965	0.00373171	0.0248817	0.0161691
26	0.138566	0.0437824	0.0336227	0.025801	0.141584	0.141643	0.189607	0.0423732	0.0462063	0.0292637	0.155913	0.150403	0.0225916	0.0015951	0.0164369	0.00461927	0.0231138	0.00873931	0.00516887	0.00404128	0.0143429	0.00523284	0.0358955	0.00522978	0.00918233	0.00024857	0.0103529	0.00405076	0.029683	-0.000621857
27	0.0546001	-0.0103346	0.0342818	0.00713369	0.0596759	-0.0133147	0.05174	0.00462153	0.0279383	0.0115371	0.0655966	0.000866082	0.0195739	-0.00847116	0.0147451	0.00744551	0.0451458	-0.0212057	0.0162211	-0.0159772	0.0139543	0.00670348	0.0261462	-0.0266888	-0.0205227	-0.00964023	0.00191201	0.00785438	0.0429687	-0.0275105
29	0.00475747	0.00184591	-0.0142609	0.00891997	-0.0141566	0.00578521	-0.000660186	0.00284882	-0.00828663	0.00810781	-0.029015	0.0111834	0.0164111	-0.00143437	-0.0028551	0.00525317	-0.00886343	0.00256608	-0.00253326	-0.000889231	-0.010228	0.00586009	-0.00572901	0.00125279	-0.00336046	0.00210196	-0.00203926	0.00495177	0.0225084	-0.000974284
30	0.0461012	-0.00339966	0.0206208	0.00646252	-0.0570356	0.0139712	0.0671356	-0.00500873	0.0254118	0.00685161	-0.0510261	0.014594	0.0104047	-0.000488516	0.0218477	0.00484218	-0.0159291	0.00763159	-0.00601147	0.00161723	0.0183455	0.00556481	-0.0096226	0.00595441	0.0012575	0.00309782	0.0187983	0.00576617	-0.0110628	0.00757355
32	0.0804942	-0.00801325	0.0252417	0.00321145	-0.0127348	0.00722127	0.134934	-0.0138483	0.024001	0.00484909	-0.00304702	0.010091	0.0170334	-0.000668739	0.0134458	0.00439478	-0.00520914	0.0039939	0.0551006	-0.00743942	0.0221181	0.00287105	0.00615422	-0.000523857	0.0633894	-0.00913035	0.0108158	0.00462251	0.00399039	-0.0021131
33	-0.0100155	0.00344714	-0.0191804	0.0130634	-0.00503483	-0.000947913	-0.0231317	-0.00270778	-0.00232987	0.0093144	-0.0106711	-0.00903955	-0.0217203	-0.00479447	0.0163537	0.00431756	-0.00463017	-0.00635918	-0.021198	-0.00544518	0.00918371	0.00521827	-0.00996316	-0.00935071	-0.0170819	-0.000895741	0.0220827	0.00385334	0.0204548	-0.00622846
34	0.00298858	0.0121036	0.00925149	0.0137977	0.0110358	0.0168545	-0.0128578	0.00819892	0.0112176	0.0128376	-0.0064106	0.00756298	-0.102491	0.0136904	-0.0052476	0.0105951	0.00494763	0.00113471	-0.0767438	0.0198299	-0.00161845	0.0135868	0.0216348	0.0139918	-0.0875563	0.0186416	-0.00464513	0.0117591	0.0197031	0.0101898
35	0.272875	0.0154682	-0.057422	0.0352074	0.0539293	0.0961777	0.394396	0.00683284	-0.016935	0.0376713	0.0663797	0.116725	0.0475888	-0.00442485	-0.0291564	0.0103392	0.00761161	0.00564647	0.0907567	-0.0107112	-0.0357567	0.0110149	0.0175728	0.00183656	0.0129437	-1.66525e-06	-0.0273792	0.00954063	0.0134748	0.000906644
