# Supplementary material for: The human medial temporal lobe represents memory items in their ordinal position in both declarative and motor memory domains
Source: PLoS Biol. 2025 Jul 7;23(7):e3003267. doi: 10.1371/journal.pbio.3003267 (PMC12258568; doi:10.1371/journal.pbio.3003267)
Supplement: S2 Data — The source data corresponding to the figures presented in the supporting information are available as supporting information under the file name “S2_Data.xlsx.” (XLSX) [file pbio.3003267.s002.xlsx]

## Sheet: S1 Fig
Similarity matrices				SQ MOT											SQ OBJ											SQ ACROSS											RD KEY											RD POS
M1	key position										M1	object position										M1	object postion										M1	key										M1	item position
		1	2	3	4	5	6	7	8				1	2	3	4	5	6	7	8				1	2	3	4	5	6	7	8				1	2	3	4	5	6	7	8				1	2	3	4
key position	1	0.302531	-0.142159	0.00612141	0.0442704	-0.1326	0.0573298	-0.02386	-0.135227		object position	1	0.239209	-0.0408158	0.0219161	-0.0132379	0.0180103	-0.0253486	-0.00182173	-0.148929		key position	1	0.243172	-0.0773371	0.0217464	-0.0225771	0.0128151	-0.0532521	0.0367066	-0.230036		key	1	0.231808	0.222599	0.205431	0.16413	-0.0903172	-0.156638	-0.185799	-0.19741		item position	1	0.2249	-0.0100734	0.0314474	0.0234388
	2	-0.142159	0.29436	-0.144049	0.0382155	0.0782113	-0.187019	0.122964	-0.0203371			2	-0.0408158	0.0792328	-0.0196227	0.0122532	6.69181e-05	0.00522455	-0.0104139	-0.00116119			2	-0.0748721	0.050851	-0.030039	-0.000239331	-0.0128125	0.0244884	-0.0160397	0.0230613			2	0.222599	0.212565	0.208071	0.157995	-0.0862372	-0.145389	-0.149728	-0.190887			2	-0.0100734	0.0603495	0.0319573	0.0222463
	3	0.00612141	-0.144049	0.275534	-0.161334	0.0573574	0.0674695	-0.132556	0.0739124			3	0.0219161	-0.0196227	0.0199818	0.00137892	0.0105048	0.00262964	0.0128838	-0.0298763			3	-0.0152837	-0.0191634	0.019512	-0.00879843	-0.00123815	-0.0301489	0.0275968	-0.025846			3	0.205431	0.208071	0.204215	0.184907	-0.0809112	-0.147681	-0.163601	-0.216388			3	0.0314474	0.0319573	0.030371	0.0439308
	4	0.0442704	0.0382155	-0.161334	0.269131	-0.149765	0.0368994	0.0746871	-0.132196			4	-0.0132379	0.0122532	0.00137892	0.011381	0.00526181	0.00371783	0.00737479	-0.000761506			4	-0.00173749	-0.00738722	-0.0138103	0.00577547	-0.0103017	-0.000812768	-0.00338467	-0.030375			4	0.16413	0.157995	0.184907	0.177494	-0.0543313	-0.124299	-0.14686	-0.167488			4	0.0234388	0.0222463	0.0439308	0.0291124
	5	-0.1326	0.0782113	0.0573574	-0.149765	0.251347	-0.132654	0.0436258	0.0657237			5	0.0180103	6.69181e-05	0.0105048	0.00526181	0.0140339	-0.00403394	0.0122404	-0.0234062			5	-0.041561	0.0022954	-0.00417649	-0.0131651	0.00344965	-0.0132863	0.0047738	-0.0241694			5	-0.0903172	-0.0862372	-0.0809112	-0.0543313	0.168083	0.15389	0.145098	0.150602			5	0.00897532	0.0169017	0.0221963	0.0293783
	6	0.0573298	-0.187019	0.0674695	0.0368994	-0.132654	0.28102	-0.13816	0.0205886			6	-0.0253486	0.00522455	0.00262964	0.00371783	-0.00403394	0.0194489	-0.0138599	0.0224344			6	-0.0588735	0.00296463	-0.0145827	0.0238351	-0.0108307	-0.00683209	0.00436248	0.0257792			6	-0.156638	-0.145389	-0.147681	-0.124299	0.15389	0.231023	0.228374	0.225967			6	-0.0185236	0.0234286	0.0217837	0.0183621
	7	-0.02386	0.122964	-0.132556	0.0746871	0.0436258	-0.13816	0.260561	-0.131627			7	-0.00182173	-0.0104139	0.0128838	0.00737479	0.0122404	-0.0138599	0.0553777	-0.0671567			7	0.0419706	-0.0153867	0.00787388	-0.0250799	0.0208632	-0.0173475	0.0382334	-0.0833086			7	-0.185799	-0.149728	-0.163601	-0.14686	0.145098	0.228374	0.222782	0.251123			7	0.0154508	0.00685961	0.0123583	0.0090018
	8	-0.135227	-0.0203371	0.0739124	-0.132196	0.0657237	0.0205886	-0.131627	0.33687			8	-0.148929	-0.00116119	-0.0298763	-0.000761506	-0.0234062	0.0224344	-0.0671567	0.260785			8	-0.223943	0.0118965	-0.0370603	0.00417138	-0.0512936	0.0238008	-0.0753833	0.240609			8	-0.19741	-0.190887	-0.216388	-0.167488	0.150602	0.225967	0.251123	0.288364			8	-0.112374	-0.00106071	-0.000238929	-0.0183598
				SQ MOT											SQ OBJ											SQ ACROSS											RD KEY											RD POS
PMC	key position										PMC	object position										PMC	object postion										PMC	key										PMC	item position
		1	2	3	4	5	6	7	8				1	2	3	4	5	6	7	8				1	2	3	4	5	6	7	8				1	2	3	4	5	6	7	8				1	2	3	4
key position	1	0.360008	-0.133947	-0.021122	0.00443293	-0.0932974	-0.0537626	-0.0543201	-0.141492		object position	1	0.364583	-0.0376225	0.0394479	-0.0310044	0.00981948	-0.0312717	-0.0671709	-0.178631		key position	1	0.354859	-0.0747715	0.0270733	-0.0418814	0.0015763	-0.055714	-0.0340548	-0.265079		key	1	0.117073	0.117757	0.0956938	0.0787237	0.0108008	-0.0199829	-0.0374006	-0.0403828		item position	1	0.372271	-0.032919	0.0714349	0.0360332
	2	-0.133947	0.186879	-0.0399677	0.0131714	0.0563947	-0.0474993	0.0638331	0.0104115			2	-0.0376225	0.0993395	-0.0264477	0.0137892	0.00176941	0.00286415	-0.00419389	-0.00109033			2	-0.138431	0.0503959	-0.0348338	0.0155805	-0.0183166	0.0239388	0.0134709	0.0566717			2	0.117757	0.109448	0.0885783	0.0678358	-0.00776188	-0.0195294	-0.0185782	-0.0499597			2	-0.032919	0.0872669	0.0156168	0.0276085
	3	-0.021122	-0.0399677	0.134805	-0.0652752	0.0295927	0.0318065	-0.0369523	0.0163224			3	0.0394479	-0.0264477	0.0397572	0.000426989	0.00925657	0.0142731	-0.00112635	-0.0247882			3	-0.0219944	-0.0214334	0.00667837	-0.00687882	0.000415643	-0.0254423	0.0211325	-0.0334516			3	0.0956938	0.0885783	0.087337	0.0931449	-0.00123721	-0.0205318	-0.0260168	-0.0596424			3	0.0714349	0.0156168	0.0578566	0.0472105
	4	0.00443293	0.0131714	-0.0652752	0.143437	-0.0622916	0.0315549	0.0219823	-0.0392785			4	-0.0310044	0.0137892	0.000426989	0.0220159	0.00710565	0.00291671	0.0115843	0.000196978			4	-0.0251201	-0.000819766	-0.014815	0.00664304	-0.00538153	0.0081799	-0.0134955	-0.00623288			4	0.0787237	0.0678358	0.0931449	0.0841089	0.0172685	-0.0165459	-0.0299738	-0.0318768			4	0.0360332	0.0276085	0.0472105	0.0419249
	5	-0.0932974	0.0563947	0.0295927	-0.0622916	0.137007	-0.0431935	0.0369884	0.0370627			5	0.00981948	0.00176941	0.00925657	0.00710565	0.0220886	0.000919676	0.0102426	-0.0173284			5	-0.0681615	0.00163013	-0.0100676	-0.00459003	-0.00379983	-0.0109674	0.0182085	-0.00839204			5	0.0108008	-0.00776188	-0.00123721	0.0172685	0.109537	0.0794962	0.0712453	0.0798923			5	0.0175476	0.00421784	0.0377922	0.0361967
	6	-0.0537626	-0.0474993	0.0318065	0.0315549	-0.0431935	0.165691	-0.0463251	0.0350612			6	-0.0312717	0.00286415	0.0142731	0.00291671	0.000919676	0.0333514	-0.0107238	0.0250941			6	-0.107018	0.00310565	-0.0220044	0.0273039	-0.00792911	0.00155527	0.0166996	0.0358068			6	-0.0199829	-0.0195294	-0.0205318	-0.0165459	0.0794962	0.121033	0.110371	0.12337			6	-0.0334684	0.0263653	0.0214127	0.0240171
	7	-0.0543201	0.0638331	-0.0369523	0.0219823	0.0369884	-0.0463251	0.159697	-0.0603674			7	-0.0671709	-0.00419389	-0.00112635	0.0115843	0.0102426	-0.0107238	0.0892549	-0.0290368			7	-0.0195063	-0.0149141	0.00297478	-0.0133883	0.018803	-0.0202099	0.0563068	-0.0405398			7	-0.0374006	-0.0185782	-0.0260168	-0.0299738	0.0712453	0.110371	0.0886101	0.114768			7	0.00336334	0.00136913	0.0100682	0.00806039
	8	-0.141492	0.0104115	0.0163224	-0.0392785	0.0370627	0.0350612	-0.0603674	0.259511			8	-0.178631	-0.00109033	-0.0247882	0.000196978	-0.0173284	0.0250941	-0.0290368	0.26455			8	-0.242272	0.0236584	-0.0512164	0.0085125	-0.0429111	0.0188536	-0.0357429	0.231025			8	-0.0403828	-0.0499597	-0.0596424	-0.0318768	0.0798923	0.12337	0.114768	0.144748			8	-0.13895	0.0188441	-0.0139177	-0.0202883
				SQ MOT											SQ OBJ											SQ ACROSS											RD KEY											RD POS
PHC	key position										PHC	object position										PHC	object postion										PHC	key										PHC	item position
		1	2	3	4	5	6	7	8				1	2	3	4	5	6	7	8				1	2	3	4	5	6	7	8				1	2	3	4	5	6	7	8				1	2	3	4
key position	1	0.113308	-0.0548751	0.00843107	0.00661893	-0.0300173	-0.00644391	-0.013266	-0.0324202		object position	1	0.10733	-0.0185764	0.0154114	-0.0138967	0.00394176	-0.0071342	-0.0199888	-0.0400143		key position	1	0.128125	-0.0593955	0.0122101	-0.0287711	0.0070044	-0.0449035	0.0245864	-0.175285		key	1	0.0124154	0.0266642	0.0137188	0.00674933	-0.00881425	-0.0186057	-0.0208567	-0.0118332		item position	1	0.101074	-0.0344077	0.0111906	0.00286592
	2	-0.0548751	0.0575613	-0.0244928	0.00957061	0.0208906	-0.0101916	0.010618	-0.0121146			2	-0.0185764	0.0158146	-0.0027577	0.00351735	-0.00423549	0.00562844	-0.00357771	-0.00201593			2	-0.0542306	0.0294287	-0.0195361	0.00780132	-0.0132862	0.0139803	-0.00990969	0.0362083			2	0.0266642	0.0222613	0.0105468	-0.000688869	0.00465247	-0.0124636	-0.00723304	-0.0117296			2	-0.0344077	0.0334973	-0.00754618	0.00157564
	3	0.00843107	-0.0244928	0.0428412	-0.0222851	0.00209951	0.0105083	-0.0105358	0.0124581			3	0.0154114	-0.0027577	0.00150279	-0.00247562	0.0054647	-0.00120407	-0.00152372	-0.00188611			3	-0.00648467	-0.0163165	0.00101198	-0.0147889	0.00108754	-0.0206001	0.0071932	-0.0325515			3	0.0137188	0.0105468	0.0108522	0.0236218	0.00323889	0.000491601	-0.0157713	-0.0114848			3	0.0111906	-0.00754618	-0.00992591	0.0164565
	4	0.00661893	0.00957061	-0.0222851	0.0296626	-0.00163278	-0.00177614	0.00847707	-0.014002			4	-0.0138967	0.00351735	-0.00247562	0.00723738	0.00154913	-0.00482809	0.00315788	-0.00295542			4	-0.0195331	-0.00419602	-0.00906645	0.000829583	-0.00714601	-0.00280307	0.00202142	-0.009878			4	0.00674933	-0.000688869	0.0236218	0.00479017	-0.00889814	-0.00171398	-0.00881219	-0.000165273			4	0.00286592	0.00157564	0.0164565	-0.0144393
	5	-0.0300173	0.0208906	0.00209951	-0.00163278	0.00818777	0.00670543	-0.00679523	0.0101274			5	0.00394176	-0.00423549	0.0054647	0.00154913	0.00577121	0.00463634	-0.0169545	0.0143117			5	-0.0164211	0.00231056	-0.00442983	-0.00787883	0.00173175	-0.0143351	-0.00303192	-0.0158687			5	-0.00881425	0.00465247	0.00323889	-0.00889814	0.0109905	0.0112552	0.0226132	0.016088			5	0.00376692	0.0050103	-0.00574016	0.017011
	6	-0.00644391	-0.0101916	0.0105083	-0.00177614	0.00670543	0.0214194	-0.00625992	0.0124011			6	-0.0071342	0.00562844	-0.00120407	-0.00482809	0.00463634	0.0113997	-0.00500841	0.00475276			6	-0.0503228	-0.00250315	-0.0149882	0.00557472	-0.0142516	0.0018508	-0.00212041	-0.00464961			6	-0.0186057	-0.0124636	0.000491601	-0.00171398	0.0112552	0.0424937	0.0494776	0.022831			6	-0.0109412	-0.00889487	0.0154386	-0.0108517
	7	-0.013266	0.010618	-0.0105358	0.00847707	-0.00679523	-0.00625992	0.0299009	-0.0246309			7	-0.0199888	-0.00357771	-0.00152372	0.00315788	-0.0169545	-0.00500841	0.016817	-0.0118781			7	0.0333567	-0.00599641	0.00213662	-0.00936966	0.00361711	-0.014456	0.018493	-0.0358701			7	-0.0208567	-0.00723304	-0.0157713	-0.00881219	0.0226132	0.0494776	0.0278447	0.0184913			7	0.00677957	0.0142807	-0.00693856	0.0139517
	8	-0.0324202	-0.0121146	0.0124581	-0.014002	0.0101274	0.0124011	-0.0246309	0.0891917			8	-0.0400143	-0.00201593	-0.00188611	-0.00295542	0.0143117	0.00475276	-0.0118781	0.0924814			8	-0.171154	0.0274239	-0.0289091	0.00118836	-0.0280486	0.00200005	-0.0234222	0.0888406			8	-0.0118332	-0.0117296	-0.0114848	-0.000165273	0.016088	0.022831	0.0184913	0.0252701			8	-0.030898	0.00256614	0.00541112	-0.0173347
				SQ MOT											SQ OBJ											SQ ACROSS											RD KEY											RD POS
PER	key position										PER	object position										PER	object postion										PER	key										PER	item position
		1	2	3	4	5	6	7	8				1	2	3	4	5	6	7	8				1	2	3	4	5	6	7	8				1	2	3	4	5	6	7	8				1	2	3	4
key position	1	0.0858222	-0.0370072	0.0137038	0.00430358	-0.024212	0.000783328	-0.0119951	-0.0173501		object position	1	0.052747	-0.00241641	0.00647386	-0.012942	0.0012534	0.00129996	-0.0185833	-0.0149616		key position	1	0.0791186	-0.0412463	5.06498e-05	-0.0226432	0.0037795	-0.0387568	0.0331756	-0.151722		key	1	0.0132255	0.0123851	0.0059958	0.0115113	-0.00688947	-0.0193626	-0.0231852	-0.021176		item position	1	0.0551266	-0.0134872	-0.00657759	0.0165426
	2	-0.0370072	0.037697	-0.0167154	0.00666328	0.0158193	-0.0111511	0.00553129	-0.00446243			2	-0.00241641	0.00244787	0.00497092	-0.00141419	0.000334806	0.00203926	-0.0027471	-0.000568599			2	-0.0310968	0.0142378	-0.0108415	0.00384749	-0.0110655	0.00934472	-0.00894472	0.0323748			2	0.0123851	0.00326998	0.0123333	0.00702883	0.000371823	-0.0145008	-0.00476077	-0.0110658			2	-0.0134872	0.0189242	0.00770075	-0.0158324
	3	0.0137038	-0.0167154	0.0308521	-0.0198827	0.00478409	0.00532979	-0.00352158	0.00357228			3	0.00647386	0.00497092	-0.00586329	0.00182619	0.00248091	0.000614658	-0.00147418	0.000533625			3	-0.0134112	-0.00874073	-0.00539234	-0.01381	-0.00129058	-0.0143555	0.00242967	-0.0311115			3	0.0059958	0.0123333	0.000745648	0.0199109	0.0107835	-0.00582949	-0.00864037	-0.01027			3	-0.00657759	0.00770075	-0.0282769	0.032032
	4	0.00430358	0.00666328	-0.0198827	0.0264712	-0.00445416	0.001037	0.000758389	-0.00564789			4	-0.012942	-0.00141419	0.00182619	0.00548021	-0.000655545	-0.00619872	-0.00110658	-0.000571719			4	-0.0119778	-0.00301418	-0.0108269	0.00615979	-0.0114679	0.000327599	-0.000257661	-0.00791593			4	0.0115113	0.00702883	0.0199109	0.0025549	-0.0160486	-0.013926	-0.00512136	-0.00313489			4	0.0165426	-0.0158324	0.032032	-0.0320811
	5	-0.024212	0.0158193	0.00478409	-0.00445416	0.0127514	0.00113497	0.000536732	0.00800965			5	0.0012534	0.000334806	0.00248091	-0.000655545	0.00268987	0.00429195	-0.0103969	0.0228387			5	-0.0167618	-0.0019075	-0.0026734	-0.0109593	0.00376371	-0.0144846	-0.00252222	-0.0120544			5	-0.00688947	0.000371823	0.0107835	-0.0160486	0.00662483	0.0165132	0.0246669	0.0208505			5	-0.019671	0.0165639	-0.0179719	0.0231629
	6	0.000783328	-0.0111511	0.00532979	0.001037	0.00113497	0.0123296	-0.00242323	0.00428126			6	0.00129996	0.00203926	0.000614658	-0.00619872	0.00429195	0.0122479	-0.00983379	-0.00598777			6	-0.043166	0.00138769	-0.0167888	0.00948088	-0.0206746	0.00339089	-0.00489699	-0.00977552			6	-0.0193626	-0.0145008	-0.00582949	-0.013926	0.0165132	0.0501111	0.0396303	0.0233417			6	0.00780642	-0.0134314	0.0219123	-0.0197745
	7	-0.0119951	0.00553129	-0.00352158	0.000758389	0.000536732	-0.00242323	0.0165705	-0.00670393			7	-0.0185833	-0.0027471	-0.00147418	-0.00110658	-0.0103969	-0.00983379	0.0137104	-0.0114221			7	0.0317585	-0.00807152	0.00265594	-0.0178071	0.0140244	-0.0210911	0.0241896	-0.0335661			7	-0.0231852	-0.00476077	-0.00864037	-0.00512136	0.0246669	0.0396303	0.0152857	0.0239707			7	-0.010192	0.0103566	-0.00519797	0.0138586
	8	-0.0173501	-0.00446243	0.00357228	-0.00564789	0.00800965	0.00428126	-0.00670393	0.0415906			8	-0.0149616	-0.000568599	0.000533625	-0.000571719	0.0228387	-0.00598777	-0.0114221	0.0594182			8	-0.148181	0.023887	-0.0230738	0.00908035	-0.0282371	0.00495713	-0.0308251	0.0667761			8	-0.021176	-0.0110658	-0.01027	-0.00313489	0.0208505	0.0233417	0.0239707	0.0273235			8	-0.00870338	0.00521324	0.00652706	-0.0130151
				SQ MOT											SQ OBJ											SQ ACROSS											RD KEY											RD POS
HC	key position										HC	object position										HC	object postion										HC	key										HC	item position
		1	2	3	4	5	6	7	8				1	2	3	4	5	6	7	8				1	2	3	4	5	6	7	8				1	2	3	4	5	6	7	8				1	2	3	4
key position	1	0.0481178	-0.0147034	0.00369015	0.00171217	-0.00942347	-0.0029313	-0.00451466	-0.0108644		object position	1	0.0505171	0.00424992	0.00498175	-0.00353827	-0.000224553	0.00244008	-0.0167254	-0.0157105		key position	1	0.0711947	-0.0421051	0.00765087	-0.0254188	0.00955238	-0.0444837	0.0407853	-0.16194		key	1	-0.00358848	0.00816974	-0.00343814	-0.00457341	-0.000761408	-0.00207721	-0.00472474	-0.00956437		item position	1	0.0552398	-0.00902907	-0.00810823	0.00814865
	2	-0.0147034	0.0167577	-0.00658924	0.00234604	0.00392349	-0.00362475	-0.00895415	-0.00946738			2	0.00424992	0.00867843	0.000611986	0.00328892	-0.00896925	0.00753805	-0.0144395	0.00255123			2	-0.0216079	0.023569	-0.0215296	0.00817376	-0.0216358	0.0186615	-0.0266719	0.036867			2	0.00816974	0.00815597	-0.00581058	-0.00100356	0.00558877	-0.00297888	0.0019481	0.00710678			2	-0.00902907	0.0193914	0.00334108	-0.010266
	3	0.00369015	-0.00658924	0.0178249	-0.00804586	0.00554365	0.00193543	0.0123168	-0.00398645			3	0.00498175	0.000611986	-0.000766095	-0.00535946	0.00895841	-0.00781859	0.00986591	-0.0105756			3	-0.00943693	-0.0154972	0.00165158	-0.0123096	0.00175031	-0.0207167	0.0107108	-0.0340076			3	-0.00343814	-0.00581058	-0.00675884	0.0125752	0.00444056	0.00171438	0.00272999	0.00276058			3	-0.00810823	0.00334108	-0.0179273	0.0193109
	4	0.00171217	0.00234604	-0.00804586	0.00800096	0.00428581	-0.00349387	-0.00645811	0.0134023			4	-0.00353827	0.00328892	-0.00535946	0.00960123	-0.0028337	-0.00200071	-0.00145398	0.00174987			4	-0.0219038	-0.00375304	-0.00714303	-0.00101701	-0.00775486	-0.00236644	0.00229248	-0.00825778			4	-0.00457341	-0.00100356	0.0125752	-0.00466058	-0.0081316	0.00302102	-0.000296101	0.00399383			4	0.00814865	-0.010266	0.0193109	-0.0147571
	5	-0.00942347	0.00392349	0.00554365	0.00428581	-0.00856048	0.0154375	-0.00912375	0.000196514			5	-0.000224553	-0.00896925	0.00895841	-0.0028337	0.00313006	0.00111523	-0.00896952	0.00888375			5	0.00408184	-0.00624286	-0.0046508	-0.00326856	-0.0016031	-0.010343	-0.00686236	-0.00923412			5	-0.000761408	0.00558877	0.00444056	-0.0081316	-0.00386453	-0.00148082	0.0171125	0.00363577			5	-0.0140532	0.00320577	-0.00375265	0.0109749
	6	-0.0029313	-0.00362475	0.00193543	-0.00349387	0.0154375	-0.018208	0.0162039	0.00463868			6	0.00244008	0.00753805	-0.00781859	-0.00200071	0.00111523	0.00907915	-0.0093975	0.00559769			6	-0.0523282	0.00215579	-0.0127834	-0.00106956	-0.0125461	0.00161445	-0.00440397	-0.00490844			6	-0.00207721	-0.00297888	0.00171438	0.00302102	-0.00148082	0.0244681	0.0124152	0.00809958			6	0.00331913	-0.0069094	0.0106899	-0.00631836
	7	-0.00451466	-0.00895415	0.0123168	-0.00645811	-0.00912375	0.0162039	0.00407308	-0.0103464			7	-0.0167254	-0.0144395	0.00986591	-0.00145398	-0.00896952	-0.0093975	0.0152512	-0.0148971			7	0.0491052	-0.0227326	0.0118948	-0.00937615	0.00495984	-0.0139966	0.0191861	-0.0258667			7	-0.00472474	0.0019481	0.00272999	-0.000296101	0.0171125	0.0124152	-0.00768722	-0.003958			7	-0.00146511	0.00220906	-0.00233745	0.00424983
	8	-0.0108644	-0.00946738	-0.00398645	0.0134023	0.000196514	0.00463868	-0.0103464	0.0537108			8	-0.0157105	0.00255123	-0.0105756	0.00174987	0.00888375	0.00559769	-0.0148971	0.0584208			8	-0.164898	0.0365814	-0.0371808	0.0041633	-0.0216213	-0.00175915	-0.0232325	0.0614427			8	-0.00956437	0.00710678	0.00276058	0.00399383	0.00363577	0.00809958	-0.003958	-0.000779643			8	-0.0170862	0.00817753	0.00456352	-0.010247
[truncated: 24 more columns]

## Sheet: S2 Fig
Violin Plots	M1														PMC														PHC														PER
	SQ MOT		SQ OBJ		SQ ACROSS		RD KEY		RD POS		RD OBJ		RD ITEM		SQ MOT		SQ OBJ		SQ ACROSS		RD KEY		RD POS		RD OBJ		RD ITEM		SQ MOT		SQ OBJ		SQ ACROSS		RD KEY		RD POS		RD OBJ		RD ITEM		SQ MOT		SQ OBJ		SQ ACROSS		RD KEY
Participant	Diagonal	Off-diagonal	Diagonal	Off-diagonal	Diagonal	Off-diagonal	Diagonal	Off-diagonal	Diagonal	Off-diagonal	Diagonal	Off-diagonal	Diagonal	Off-diagonal	Diagonal	Off-diagonal	Diagonal	Off-diagonal	Diagonal	Off-diagonal	Diagonal	Off-diagonal	Diagonal	Off-diagonal	Diagonal	Off-diagonal	Diagonal	Off-diagonal	Diagonal	Off-diagonal	Diagonal	Off-diagonal	Diagonal	Off-diagonal	Diagonal	Off-diagonal	Diagonal	Off-diagonal	Diagonal	Off-diagonal	Diagonal	Off-diagonal	Diagonal	Off-diagonal	Diagonal	Off-diagonal	Diagonal	Off-diagonal	Diagonal
3	0.467371	-0.0493296	0.157037	-0.0201219	0.14289	0.0126164	0.42159	-0.00541579	0.048256	0.0703508	0.0871907	-0.0121895	0.017109	0.0141784	0.378659	-0.0431211	0.235901	-0.0285603	0.185133	0.00154517	0.211984	0.0262653	0.0423008	0.0598623	0.124169	-0.0179575	-0.00754113	0.0173445	0.11555	-0.0132326	0.0558527	-0.00706176	0.0814025	0.000106526	0.0442353	0.0152787	0.008615	0.0253732	0.0899142	-0.014161	-0.0259005	0.0137216	0.0511041	-0.00369713	0.0256705	-0.00252707	0.0440221	0.00417903	0.0251864
4	0.473976	-0.0588239	0.260049	-0.0295443	0.249368	0.00211162	0.244571	0.041397	0.0278855	0.0887918	0.19743	-0.0266047	0.0122176	0.0224717	0.314692	-0.0328219	0.234093	-0.0207249	0.262867	0.00703862	0.123767	0.0927077	0.0500541	0.108278	0.189616	-0.027113	0.0158277	0.0287069	0.110687	-0.0123583	0.0602649	-0.00534796	0.0844553	-0.0058117	0.0514554	0.00984587	0.013023	0.015096	0.0839444	-0.0158385	0.00348892	0.00873148	0.0894266	-0.00893423	0.0659029	-0.0066117	0.0720996	-0.00281543	0.0471247
5	0.321887	-0.0450129	0.0264636	-0.00277304	0.00570482	-0.0031581	0.19342	-0.0272394	-0.00209816	-0.00396194	0.0156101	-0.0238811	0.0484462	0.00403007	0.173525	-0.0201452	0.0522853	-0.000762704	0.0378278	-0.00578417	0.0830154	-0.0077301	-0.00417198	0.00212682	0.0366361	-0.0279925	0.0510046	0.00490271	0.0914262	-0.00109357	0.0530403	-0.0066551	-0.0205073	-0.00957752	0.0355945	-0.0243888	0.019005	-0.0279828	0.00726302	-0.0413114	0.0300457	0.00444059	0.0726147	0.00662009	0.0395568	-0.00446703	-0.01327	-0.00829862	0.0211896
6	0.356069	-0.0489232	0.130664	-0.0213504	0.0585612	-0.00700964	0.224971	-0.0296101	0.00212432	0.00125131	0.10715	-0.0218213	0.00772939	0.00724735	0.204489	-0.0250334	0.185566	-0.0259029	0.0967445	-0.0126992	0.0690379	-0.00705009	0.00956593	-0.000186218	0.138538	-0.027274	-0.0107521	0.0108788	0.0597644	-0.0091884	0.0398638	-0.00843024	0.00671188	0.000152172	0.015249	0.00106834	0.0129834	-0.00137335	0.0290455	-0.0117969	-0.00604719	0.0084895	0.0580501	-0.00636359	0.0175037	-0.00411334	0.00251114	0.00104322	0.012381
7	0.387446	-0.0489485	0.175723	-0.0161216	0.116556	0.000768341	0.407394	-0.0340088	0.0285511	0.0277385	0.161853	-0.03317	0.0491971	0.00670576	0.29671	-0.0252874	0.132742	-0.00746031	0.135184	0.0113438	0.276068	0.00353689	0.0508582	0.0501721	0.141129	-0.0349533	0.0528911	0.0105188	0.0590345	-0.00474226	0.0490727	-0.00334168	0.0451001	-0.00208423	0.0142544	0.00479433	0.000996265	0.00695806	0.071981	-0.020741	0.0256241	0.00450396	0.0321757	-0.00231622	0.0439993	-0.00461388	0.0495779	-0.00299749	0.03114
8	0.164978	-0.0224963	0.0524763	-0.00215181	0.038166	0.00649644	0.0624894	0.0056914	-0.00602984	0.021352	0.0713581	-0.0199938	0.0638868	0.00424746	0.0748231	-0.00547463	0.055244	-0.00295765	0.0561043	0.00925895	0.0234919	0.0185639	-0.00562581	0.0342033	0.0392894	-0.0178041	0.0518528	0.0083352	0.0128735	-0.0012797	0.0483755	0.00321082	-0.011174	0.0105898	-0.00831808	0.00471619	0.0175536	0.00506257	0.0124858	-0.0141072	0.0553822	0.00506845	0.020317	-0.0020006	0.0578195	-0.000923945	-0.0197187	0.00559869	-0.00975013
9	0.403627	-0.0413019	0.121097	-0.00956344	0.168073	0.0508257	0.370262	0.0773129	0.127297	0.160285	0.112146	-0.014794	0.00933276	0.0336763	0.375274	-0.0177394	0.180999	-0.00830977	0.30379	0.0837596	0.363531	0.200304	0.248277	0.276963	0.167297	-0.0139848	0.0467222	0.0610714	0.0893838	-0.0078863	0.0443352	-0.00524937	0.0407293	0.00917742	0.0578187	0.0233002	0.0293007	0.031374	0.0305723	-0.00821509	0.0128442	0.00827821	0.0472297	-0.00355002	0.0408781	-0.00492206	0.0071352	0.00937808	0.0381534
10	0.249881	-0.037506	0.0412661	0.00112805	0.0211969	-0.0084335	0.17075	-0.0298338	0.00653428	-0.0083713	0.0206228	-0.0153637	-0.0309117	0.0139866	0.111255	-0.0173993	0.091147	-0.00563499	0.0586073	-0.00991862	0.0543274	-0.0081043	0.010058	-0.00569733	0.038858	-0.0189864	-0.0326463	0.0146495	0.0417943	-0.00687623	-0.00630386	0.0108681	0.0167709	-0.00418303	0.0170931	-0.00561028	-0.0155808	-0.000457481	0.00973752	-0.0189038	-0.0208956	0.0101139	0.0329702	-0.00345492	-0.00386761	0.00961731	0.0143473	-0.00427887	0.00391601
11	0.271446	-0.029996	0.0587465	-0.0110808	0.108113	0.0178431	0.178502	0.0317577	0.0901955	0.0541935	0.0602999	-0.0133764	0.0567109	0.0109214	0.22214	-0.0146289	0.115376	-0.0156094	0.16421	0.0365691	0.110898	0.090081	0.106559	0.0977043	0.0971343	-0.0170159	0.0598378	0.0203267	0.0857317	-0.00793543	0.0261858	-0.005953	0.0808116	0.00838098	-0.00981236	0.0408875	0.04111	0.0369694	0.0418981	-0.0110929	0.0407712	0.00782736	0.0421647	-0.00391074	-0.0104193	-0.000366187	0.0381299	0.00342531	-0.0303373
12	0.186754	-0.0299326	0.0397858	-0.00872316	-0.00404778	-0.0138466	0.150726	-0.0448945	-0.0451444	-0.0186877	-0.0411544	-0.00792578	0.0516669	0.00119956	0.0514691	-0.00857847	0.0525293	-0.0127768	0.00396358	-0.0219736	0.0145766	-0.0338517	-0.0304374	-0.0286488	-0.00488176	-0.0178006	0.0509332	0.000988831	0.0562582	-0.0178188	-0.0115453	-0.00768112	-0.00168581	-0.018823	-0.00433123	-0.0344551	-0.0651992	-0.0237331	-0.0194444	-0.0128247	0.0505776	0.000771846	0.0610441	-0.0212167	-0.0335314	-0.0039546	-0.0340449	-0.0200253	-0.0256447
13	0.38383	-0.0476541	0.096768	-0.008035	0.0855128	0.00323524	0.345459	-0.0207225	0.0253803	0.0256101	0.0827167	-0.0163443	-0.00238168	0.0120859	0.299001	-0.03331	0.180681	-0.0123902	0.152311	-0.00205803	0.160578	0.0062814	0.0261641	0.0317626	0.121713	-0.0233536	-0.00624148	0.0138544	-0.00157774	-0.000214304	0.107106	-0.0127518	0.0518753	-0.00448031	0.000388444	0.00658276	0.00595373	0.00899832	0.0771441	-0.0143577	0.0319297	0.00326391	-0.037297	0.00466046	0.0981279	-0.011185	0.0277901	-0.00375708	-0.0166744
14	0.0233814	-0.00223677	-0.0331801	-8.93797e-05	0.00644524	-0.00231951	0.0251676	0.00175902	0.00192719	0.000558222	0.0167713	-0.00813556	-0.00615334	-0.0262415	0.00653617	0.000625633	-0.0353057	-0.000593371	-0.00857735	-0.00358889	0.0308773	-0.0057543	-0.0046086	-0.00434129	0.0206902	-0.010106	-0.0103711	-0.0246663	-0.0518306	0.00620113	-0.0253171	0.00456157	0.00151154	0.000742005	0.0225037	0.000200129	-0.0148971	0.00705699	0.0130411	-0.00772364	-0.0411089	-0.0378596	-0.00248119	-0.00034041	-0.039433	0.00634719	-0.0277436	0.00257301	-0.00497394
15	0.126159	-0.00643408	0.00158614	-0.00178692	-0.00858606	-0.00604183	0.154636	-0.0355962	0.0142326	-0.0174027	-0.00956008	-0.0244477	0.0191784	0.00591039	0.0602355	-0.000259189	0.0117237	-0.00331951	0.0103531	-0.00985664	0.0758316	-0.025564	0.0328872	-0.0198768	-0.024641	-0.0212538	0.00696214	0.00709779	-0.021924	0.00351982	0.00734604	-0.00198473	-0.0346743	-0.000154156	0.0039092	-0.00893492	-0.0192602	-0.00509937	-0.0381063	-0.0100767	0.0494054	-8.58238e-06	-0.0236279	0.00610813	-0.00960892	0.000496614	-0.0328599	0.00361263	0.00706683
16	0.384705	-0.0489484	0.165214	-0.0168617	0.109759	0.0209202	0.315418	0.0247721	0.0639311	0.0777161	0.187192	-0.0237542	0.025171	0.0163042	0.296805	-0.0358827	0.18376	-0.0195437	0.14241	0.0124416	0.162258	0.0440463	0.0290233	0.0745078	0.174339	-0.0227571	0.0262785	0.0146215	0.0804889	-0.0102924	0.0714171	-0.00934014	0.0405267	-0.00181015	0.0501231	0.00497038	0.0156353	0.0110587	0.0885982	-0.0147259	0.0343556	0.00185273	0.0257405	-0.00301237	0.0408158	-0.00477952	-0.0243711	0.00650225	0.0594021
17	0.345502	-0.0410307	0.151119	-0.0115647	0.159645	0.0154901	0.293776	0.0381556	0.0853668	0.0632405	0.14644	-0.0217561	-0.00594624	0.0248531	0.247501	-0.021974	0.227459	-0.0137519	0.196742	0.0139453	0.169141	0.0669879	0.095244	0.068436	0.148214	-0.0273531	-0.0142192	0.0271214	0.0925192	-0.0107016	0.0972213	-0.012386	0.0875787	-0.00431829	0.042506	0.0162475	0.0567697	0.00894167	0.080304	-0.0152723	-0.0161259	0.0129295	0.0487878	-0.00463116	0.0773916	-0.00961526	0.04243	0.00183155	0.0297855
18	0.314805	-0.0360574	0.167662	-0.0132988	0.113891	0.0103848	0.323163	0.00456798	0.0304397	0.0519105	0.124204	-0.024867	0.00880363	0.0167818	0.322	-0.0315771	0.219169	-0.019866	0.189412	0.00172207	0.1306	0.0388528	0.026203	0.0498082	0.193948	-0.0329619	-0.0122182	0.0202658	0.0566245	-0.00803796	0.0418826	-0.00476659	0.0556746	-0.00146142	0.0249762	0.00762423	0.0010099	0.0109102	0.0205461	-0.00986401	-0.0168004	0.00970385	0.0483521	-0.00638534	0.0480813	-0.00639432	0.0143343	0.00445489	0.0254793
19	0.60036	-0.0774835	0.17898	-0.0220493	0.126177	0.00925614	0.409596	-0.016437	0.0460361	0.0410854	0.138018	-0.0228645	-0.0078663	0.0163774	0.395834	-0.0439919	0.196241	-0.0188275	0.158217	0.0213536	0.181055	0.0511147	0.0757984	0.0702046	0.151896	-0.0243958	0.0124432	0.0205182	0.105692	-0.0186145	0.0387479	-0.0083497	0.0572804	-0.00806888	0.0519821	-0.00690729	0.0302357	-0.00444594	0.0583176	-0.0156664	0.0161127	0.00751969	0.0894785	-0.0135832	0.00962323	-0.0046263	0.0248225	-0.000229415	0.0507943
21	0.215359	-0.0208662	0.0347988	-0.00660278	0.0300932	0.00999302	0.226682	-0.0200864	0.0237754	0.0123308	0.0268713	-0.0121263	0.0138001	0.014456	0.145176	-0.0143641	0.111553	-0.0138746	0.063542	0.00596081	0.082274	0.00700951	0.00840991	0.0179813	0.0661698	-0.0176558	-0.007963	0.0193887	0.0211029	0.00259916	-0.00334634	0.00226807	-0.0160388	0.000724576	-0.00307364	0.00131313	-0.00436195	-0.000845315	0.0263472	-0.0161585	0.00101069	0.0110313	0.0298808	-0.00328518	0.0173153	0.00175854	-0.0269289	-0.0014711	0.00667501
22	0.303737	-0.039253	0.0555951	-0.00597007	0.0145111	0.0096609	0.215122	-0.0119222	0.0161557	0.0181413	0.0540376	-0.0146852	0.0529944	0.00457882	0.16938	-0.019641	0.0974813	-0.00911204	0.0397723	0.0103695	0.0483025	0.0193493	0.000937735	0.0271342	0.0554071	-0.0153932	0.0413915	0.00816451	0.0294678	-0.000975477	0.0231486	-0.00474084	-0.00902837	0.0104694	0.0443455	0.0138541	0.023135	0.0144004	0.0511284	-0.0140355	0.0227163	0.00738069	0.0310191	-0.00127491	0.00574072	-0.00317006	-0.0617524	0.0156223	0.0233196
23	0.265587	-0.0368186	0.0970305	-0.0119685	0.0312493	0.00214759	0.171793	-0.0114992	0.005271	0.0151439	0.0863003	-0.0228887	0.0196098	0.00675475	0.149405	-0.0210241	0.107553	-0.0124843	0.0352698	0.000188132	0.0729995	-0.000874191	-0.0119458	0.0126834	0.09021	-0.0240737	0.0344549	0.00411504	0.0409739	-0.00662652	0.0324631	-0.00261171	-0.0068673	0.00455493	0.0176229	0.00524537	0.000714435	0.00617289	0.0289182	-0.0135874	0.0525278	-0.000709636	0.012318	-0.00272268	-0.00636148	0.0036399	-0.0171858	0.00738536	0.0116659
24	0.269034	-0.0345471	0.132654	-0.010696	0.0612238	0.0032034	0.195793	-0.0159253	-0.00523458	0.0325353	0.110077	-0.0251866	0.0663827	0.00317535	0.167705	-0.0214271	0.131782	-0.00611074	0.0838506	0.00402436	0.0906811	0.00794984	0.0480344	0.0349782	0.104358	-0.0259648	0.0438758	0.00793589	0.076026	-0.00607908	0.0288785	-0.0015119	0.0271661	0.0053305	0.0596529	0.0121797	0.035249	0.0221342	0.0866855	-0.018262	0.0745571	0.000556267	0.056439	-0.00416861	-0.0135569	0.00409808	-0.00365882	0.00645079	0.0583607
25	0.153562	-0.0218609	0.0148784	-0.00855463	0.0887243	0.00878159	0.1832	-0.00144452	0.0418013	0.0178297	-0.0163735	-0.0320727	0.0346599	0.0110006	0.066473	-0.00656363	0.0146527	-0.00714686	0.0787485	0.00913568	0.0929099	0.0161574	0.0391189	0.0180116	-0.00480307	-0.0276766	0.0160271	0.0147958	0.0538422	0.0096306	0.0317237	-0.0029417	0.0464282	0.00553079	0.0518511	0.0162103	0.00513868	0.0157021	-0.0468231	-0.0284741	0.0565458	0.00604804	0.0355809	0.0126771	-0.0160637	0.000188461	0.0679845	0.00590382	0.0413503
26	0.517454	-0.0650788	0.101752	-0.00522028	0.138566	0.0437824	0.362297	0.0787215	0.141584	0.141643	0.148864	-0.0203315	0.0336227	0.025801	0.33971	-0.0378833	0.16898	-0.00988454	0.189607	0.0423732	0.249942	0.116056	0.155913	0.150403	0.174332	-0.024041	0.0462063	0.0292637	0.0951549	-0.0133501	0.0258728	-0.00311242	0.00516887	0.00404128	-0.000432369	0.00845047	0.0358955	0.00522978	0.0662306	-0.0128995	0.0143429	0.00523284	0.106805	-0.0141763	0.0133675	-0.00193016	0.0225916	0.0015951	0.014862
27	0.259072	-0.0356796	0.0467686	-0.00717118	0.0546001	-0.0103346	0.128745	-0.0211718	0.0596759	-0.0133147	0.0545357	-0.0173179	0.0342818	0.00713369	0.155889	-0.0135111	0.0821202	-0.0133654	0.05174	0.00462153	0.0216291	0.0120677	0.0655966	0.000866082	0.0486617	-0.0178244	0.0279383	0.0115371	0.00478976	-0.00119788	0.0394868	-0.00912358	0.0162211	-0.0159772	-0.06392	-0.00932936	0.0261462	-0.0266888	0.0126363	-0.0118372	0.0139543	0.00670348	-0.00996796	0.000266387	0.0185912	-0.00806413	0.0195739	-0.00847116	-0.0913902
29	0.0236319	-0.00572134	-0.0310439	0.00332495	0.00475747	0.00184591	-0.00438885	0.00501765	-0.0141566	0.00578521	0.00561405	-0.00944013	-0.0142609	0.00891997	-0.00853324	-0.00501453	-0.0113478	0.00345045	-0.000660186	0.00284882	0.0073413	0.00368805	-0.029015	0.0111834	0.0146802	-0.012871	-0.00828663	0.00810781	-0.0274629	0.00253417	-0.0056365	0.000191982	-0.00253326	-0.000889231	-0.0088646	-0.000940907	-0.00572901	0.00125279	0.00568424	-0.00899759	-0.010228	0.00586009	-0.0521843	0.0077821	-0.0113996	0.00147351	0.0164111	-0.00143437	0.00271743
30	0.154097	-0.0185424	0.0600156	-0.000924392	0.0461012	-0.00339966	0.0945866	-0.010894	-0.0570356	0.0139712	0.0480184	-0.0220842	0.0206208	0.00646252	0.0933142	-0.00736135	0.109424	-0.00930281	0.0671356	-0.00500873	0.0241363	0.0027921	-0.0510261	0.014594	0.0529376	-0.0223806	0.0254118	0.00685161	0.0896319	-0.0142484	0.0147454	0.001774	-0.00601147	0.00161723	0.0486788	-0.0065465	-0.0096226	0.00595441	0.0286054	-0.0139418	0.0183455	0.00556481	0.0851314	-0.0141326	0.00304857	0.00298023	0.0104047	-0.000488516	0.0473797
32	0.344228	-0.0450524	0.0830547	1.78708e-05	0.0804942	-0.00801325	0.273147	-0.0342736	-0.0127348	0.00722127	0.0137278	-0.0161991	0.0252417	0.00321145	0.239553	-0.0289294	0.136157	-0.0058531	0.134934	-0.0138483	0.103494	-0.00539398	-0.00304702	0.010091	0.0624253	-0.0251929	0.024001	0.00484909	0.0373206	-0.00342397	0.0414892	-0.00113451	0.0551006	-0.00743942	0.0367628	-0.00684331	0.00615422	-0.000523857	0.00212624	-0.0125901	0.0221181	0.00287105	0.0218449	-0.00182548	0.0193674	0.00220441	0.0170334	-0.000668739	0.0456341
33	0.00831643	0.00524546	0.0105535	-0.00615958	-0.0100155	0.00344714	0.012518	-9.32571e-05	-0.00503483	-0.000947913	0.0111614	-0.0114551	-0.0191804	0.0130634	0.0233827	-0.0034728	-0.00555165	-0.00675757	-0.0231317	-0.00270778	0.0119728	-0.00995828	-0.0106711	-0.00903955	0.00913996	-0.0108864	-0.00232987	0.0093144	0.00898312	-0.00612635	0.00179758	-0.00109898	-0.021198	-0.00544518	-0.00940188	-0.0102866	-0.00996316	-0.00935071	0.0223099	-0.0125915	0.00918371	0.00521827	0.0147548	-0.00880588	-0.006763	-0.00105636	-0.0217203	-0.00479447	-0.0175822
34	0.000769423	0.0122382	-0.007513	-0.00589648	0.00298858	0.0121036	0.0503274	0.0122895	0.0110358	0.0168545	-0.0095602	-0.0100203	0.00925149	0.0137977	0.00827465	0.0123202	-0.0231651	-0.00630553	-0.0128578	0.00819892	0.0220529	0.00636173	-0.0064106	0.00756298	-0.0179294	-0.0116695	0.0112176	0.0128376	-0.0103263	0.00290903	-0.00997336	0.00333467	-0.0767438	0.0198299	0.00732981	0.0157863	0.0216348	0.0139918	-0.0151214	-0.00619836	-0.00161845	0.0135868	-0.0293122	0.0051059	-0.00895341	0.000440714	-0.102491	0.0136904	-0.00471914
35	0.540549	-0.0678405	0.232933	-0.023635	0.272875	0.0154682	0.309538	0.0434359	0.0539293	0.0961777	0.218827	-0.0302269	-0.057422	0.0352074	0.420698	-0.0463261	0.266778	-0.0191846	0.394396	0.00683284	0.163327	0.0985994	0.0663797	0.116725	0.229206	-0.0318687	-0.016935	0.0376713	0.068273	-0.00884362	0.0506333	-0.0062126	0.0907567	-0.0107112	-0.00173555	0.00358357	0.0175728	0.00183656	0.0876969	-0.016787	-0.0357567	0.0110149	0.031958	-0.00508701	0.05295	-0.00598368	0.0475888	-0.00442485	0.0442676
[truncated: 21 more columns]

## Sheet: S3 Fig
PANEL A										Panel B	PER								VOTC
				RD OBJ						Participant	Diag	OffDiag	Diffcat	Samecat	Fruit	Animal	Vehicle	Tool	Diag	OffDiag	Diffcat	Samecat	Fruit	Animal	Vehicle	Tool
PER	object									3	0.0155762	0.0192328	0.0214379	0.0107893	0.042734	-0.022346	0.0295336	-0.00676435	0.0420716	0.0311648	0.0296832	0.041063	0.0808591	0.0338486	0.0223381	0.0272062
		Pi	Ba	Gi	El	Ca	Pl	Sa	Ax	4	-0.00177415	0.0185072	0.0142225	0.0212206	0.0336394	0.0188694	0.0416667	-0.00929298	0.0316981	0.0399062	0.0361736	0.0469999	0.0227232	0.0578342	0.0890855	0.0183568
object	Pi	0.0115646	-0.0123193	0.0150475	0.00209262	0.00925442	0.0157021	0.00355471	-0.0087995	5	0.0281736	-0.0261893	-0.0280228	0.00649278	-0.0643097	-0.0244145	0.0316758	0.0830195	0.0231367	-0.0172613	-0.0300114	0.041188	-0.0319635	0.0290412	0.0592885	0.108386
	Ba	-0.0123193	0.0046191	-0.00433093	-0.00191446	0.0030092	0.00558932	0.00391841	0.0112043	6	0.0013971	6.88517e-05	0.0010505	-0.00221198	-0.00986982	9.71352e-05	0.00147697	-0.000552224	0.0406926	-4.80038e-05	0.000351122	0.0191249	-0.00106197	0.0305656	0.00104772	0.0459484
	Gi	0.0150475	-0.00433093	0.00407922	0.000533724	0.00182296	0.017831	0.026439	0.00643972	7	-0.00256898	0.0077054	0.00519022	0.0101138	0.000695502	0.0284338	0.0135987	-0.00227298	0.0296642	0.0224128	0.0181144	0.0389335	0.0212039	0.0570973	0.0270075	0.0504252
	El	0.00209262	-0.00191446	0.000533724	0.00481062	0.0134764	-0.00339673	-0.00598241	0.00412023	8	-0.00643568	-0.00203918	-0.00356225	0.000331783	-0.00554396	-0.0107231	-0.00866034	0.0262546	0.0743113	0.0440169	0.0428909	0.0625422	-0.0308812	0.0747381	0.0584015	0.14791
	Ca	0.00925442	0.0030092	0.00182296	0.0134764	0.0129412	0.0133448	-0.00730921	0.00358276	9	0.0356224	0.0196722	0.0220752	0.0204386	-0.0146743	0.0159324	0.058771	0.0217252	0.123642	0.11898	0.120422	0.116983	0.0529778	0.134121	0.139129	0.141706
	Pl	0.0157021	0.00558932	0.017831	-0.00339673	0.0133448	0.00065783	0.00348178	-0.0148872	10	-0.012608	0.00151248	0.00158545	-0.00576667	-0.0186317	-0.0246745	0.0307193	-0.0104799	-0.00492376	-0.00373277	-0.00508123	-0.000282878	-0.0183528	0.0313207	-0.00704136	-0.00705807
	Sa	0.00355471	0.00391841	0.026439	-0.00598241	-0.00730921	0.00348178	0.000765075	0.00334567	11	0.00416871	0.0200747	0.0245568	-0.00132463	-0.00946647	-0.00355262	0.00730846	0.000412112	0.0854252	0.0721349	0.0775487	0.0625386	0.0304414	0.146875	0.0194859	0.0533519
	Ax	-0.0087995	0.0112043	0.00643972	0.00412023	0.00358276	-0.0148872	0.00334567	0.00998718	12	-0.0681841	-0.0359394	-0.0374903	-0.0474091	-0.0872447	-0.0639008	-0.028635	-0.00985569	-0.0539732	-0.0162255	-0.0229531	-0.0149166	-0.00632889	-0.0213614	-0.0523824	0.0204064
										13	0.000186958	0.00613106	0.00512449	0.0061787	0.0228548	0.0588736	-0.0200644	-0.0369492	0.00922928	0.0065407	0.00446571	0.01411	0.00800027	0.0130808	-0.00237687	0.0377357
										14	-0.0271533	0.00284373	0.00431077	-0.0165559	-0.0322007	0.00198809	-0.00756088	-0.02845	-0.0466832	-0.0015191	0.00574109	-0.0458817	-0.0672758	-0.0173998	-0.0379272	-0.0609239
										15	-0.00511567	-0.00145937	-0.00154683	-0.00302515	-0.00132744	0.00331234	0.0113263	-0.0254118	-0.00448459	-0.0102076	-0.00994541	-0.00813262	-0.00834752	-0.0241893	0.0156857	-0.0156794
										16	0.0210965	0.00999071	0.0120655	0.0093191	0.0180632	0.0223149	-0.0285582	0.0254565	0.0226397	0.0321835	0.0282623	0.0391753	0.0342353	0.0425761	0.0260855	0.053804
				RD OBJ						17	0.0686487	0.00671039	0.002851	0.0492577	0.0439139	-0.0029811	0.067138	0.08896	0.0875474	0.0335896	0.0288021	0.0749308	0.0662327	-0.000761869	0.0884397	0.145813
VOTC	object									18	0.0104318	0.0106949	0.0159437	-0.00518293	-0.0232894	-0.0117	0.0307566	-0.0164989	0.00470043	0.0286465	0.0291621	0.0151267	-0.00543365	0.00796799	0.0459681	0.0120043
		Pi	Ba	Gi	El	Ca	Pl	Sa	Ax	19	0.00948463	0.00506923	0.00517055	0.00697296	-0.00974841	-0.000368657	0.0126285	0.0253804	0.0402565	0.0243064	0.0232775	0.035368	-0.0351065	0.0560403	0.0438512	0.0766871
object	Pi	0.0280251	0.00749349	0.0263025	0.0209236	0.0132757	0.0214963	0.0119735	0.00458561	21	-0.0202799	-0.00221098	-0.000685246	-0.0158227	-0.00739637	0.0155454	-0.0374807	-0.0339589	0.0081702	0.00305634	-0.00178971	0.0201514	0.0110893	0.0820943	-0.00963864	-0.00293937
	Ba	0.00749349	0.0134534	0.0107154	0.0165507	0.0133111	0.0169138	0.0140145	0.0206492	22	0.0142691	0.0118635	0.0128448	0.0101226	0.0203033	-0.00873679	0.0141386	0.0147852	0.0148713	0.0214871	0.0172798	0.030801	0.0258433	0.0569676	0.0188472	0.021546
	Gi	0.0263025	0.0107154	0.0369119	0.0446483	0.0229759	0.0369352	0.0276641	0.0183686	23	0.00118917	0.00935965	0.00899335	0.00637331	0.00309909	-0.014077	0.0151581	0.021313	0.010212	0.00663226	0.00273633	0.0201099	-0.0111612	0.0552401	-0.00242869	0.0387895
	El	0.0209236	0.0165507	0.0446483	0.0407014	0.0273288	0.0211842	-0.00454051	0.0195659	24	0.0511762	0.00798935	0.00992494	0.023776	-0.01259	0.0217792	0.0185098	0.0674051	0.04427	0.015959	0.0124932	0.0405119	0.0420327	0.0546752	0.0120229	0.0533167
	Ca	0.0132757	0.0133111	0.0229759	0.0273288	0.0284872	0.0270954	0.0171211	0.015881	25	0.0218549	0.020605	0.0232019	0.0134391	-0.0309036	0.0112417	0.0605763	0.0128421	0.0198974	0.0101765	0.00860606	0.0197482	0.0147455	0.00715003	0.04579	0.0113073
	Pl	0.0214963	0.0169138	0.0369352	0.0211842	0.0270954	0.0110032	0.0243079	0.0116531	26	0.0231138	0.00873931	0.00858233	0.0163975	0.00345553	0.0303508	-0.00337615	0.0351598	0.107486	0.0872501	0.0868712	0.0985047	0.142399	0.0814335	0.0644721	0.105714
	Sa	0.0119735	0.0140145	0.0276641	-0.00454051	0.0171211	0.0243079	0.0319723	0.0468364	27	0.0451458	-0.0212057	-0.0173506	0.000404589	0.0735652	0.0205438	-0.0434435	-0.0490471	0.0424022	-0.0230593	-0.0245172	0.0140454	0.0654846	0.0245658	0.0057179	-0.0395866
	Ax	0.00458561	0.0206492	0.0183686	0.0195659	0.015881	0.0116531	0.0468364	0.0208427	29	-0.00886343	0.00256608	0.00131967	0.000590564	0.00918161	0.0130734	-0.000961575	-0.0189311	-0.0135661	0.00923892	0.00551648	0.00900374	-0.021823	0.0363801	0.001474	0.0199839
										30	-0.0159291	0.00763159	0.0142202	-0.0239145	-0.0169605	-0.0295319	-0.0138235	-0.0353419	-0.0219618	0.014569	0.0163253	-0.00896541	-0.0393966	0.0339928	-0.0124235	-0.0180343
										32	-0.00520914	0.0039939	0.00121883	0.00771759	0.0225907	0.00595366	-0.0241538	0.0264799	0.00754065	0.00332198	0.00167325	0.0103775	0.00827215	0.00737568	-0.0133053	0.0391676
										33	-0.00463017	-0.00635918	-0.00330421	-0.0146596	-0.0220864	-0.0167434	0.00768252	-0.027491	0.0012237	-0.0162677	-0.0131606	-0.0168432	-0.00830182	-0.00844578	0.0253211	-0.0759465
										34	0.00494763	0.00113471	-0.00474673	0.0206855	0.00365616	0.0441817	0.0475352	-0.0126311	0.005965	0.0217781	0.0156778	0.0321725	0.0191616	0.0372976	0.0295977	0.0426329
										35	0.00761161	0.00564647	0.00575081	0.00631602	0.0050803	-0.00406103	0.018682	0.00556277	0.0612778	0.0358604	0.0318311	0.0606572	0.0632242	0.131702	0.00107634	0.0466266

## Sheet: S4 Fig
Reaction Time- Top panel
Participant	Random Block 1 Object	Random Block 2 Object	Random Block 3 Object	Random Block 4 Object	Random Block 1 Motor	Random Block 2 Motor	Random Block 3 Motor	Random Block 4 Motor	Object Seq Block 1	Object Seq Block 2	Object Seq Block 3	Object Seq Block 4	Object Seq Block 5	Object Seq Block 6	Object Seq Block 7	Object Seq Block 8	Object Seq Block 9	Object Seq Block 10	Object Seq Block 11	Object Seq Block 12	Object Seq Block 13	Object Seq Block 14	Object Seq Block 15	Object Seq Block 16	Object Seq Block 17	Object Seq Block 18	Object Seq Block 19	Object Seq Block 20	Motor Seq Block 1	Motor Seq Block 2	Motor Seq Block 3	Motor Seq Block 4	Motor Seq Block 5	Motor Seq Block 6	Motor Seq Block 7	Motor Seq Block 8	Motor Seq Block 9	Motor Seq Block 10	Motor Seq Block 11	Motor Seq Block 12	Motor Seq Block 13	Motor Seq Block 14	Motor Seq Block 15	Motor Seq Block 16	Motor Seq Block 17	Motor Seq Block 18	Motor Seq Block 19	Motor Seq Block 20	Object Seq Block 1 Test
1	0.830527	0.833246	0.700227	0.678364	0.723364	0.736612	0.616964	0.648115	0.506789	0.299492	0.231717	0.246023	0.241319	0.185271	0.246255	0.186513	0.18072	0.272103	0.295474	0.188152	0.132054	0.230513	0.152457	0.174901	0.207371	0.194573	0.171041	0.215698	0.518853	0.352924	0.374848	0.258979	0.370015	0.333641	0.206957	0.232505	0.221045	0.237704	0.214532	0.327747	0.333967	0.23675	0.210288	0.210658	0.321753	0.190687	0.143068	0.100311	0.162012
2	0.798536	0.704848	0.756938	0.745595	0.897341	0.78568	0.91586	0.866856	0.80404	0.534316	0.551813	0.48824	0.517638	0.321513	0.35083	0.32646	0.288552	0.408624	0.319739	0.543208	0.386	0.337946	0.31125	0.237493	0.459914	0.348008	0.273279	0.298023	0.726624	0.527748	0.296074	0.272934	0.320865	0.338065	0.325906	0.243974	0.303655	0.232017	0.263065	0.27075	0.307496	0.303182	0.270299	0.209755	0.240313	0.273924	0.280023	0.266423	0.350287
3	1.18198	1.15397	0.973244	1.08206	0.899507	0.876734	0.965006	0.850712	1.02954	0.95243	0.704512	0.808918	0.702339	0.747752	0.716852	0.948949	0.629896	0.750623	0.408155	0.50196	0.41393	0.536433	0.54674	0.656092	0.63138	0.650346	0.746559	0.465721	0.80031	0.527105	0.664594	0.684712	0.760217	0.568817	0.704743	0.730831	0.901803	0.735844	0.811414	0.742142	0.663235	0.591978	0.607962	0.336189	0.486211	0.396515	0.562345	0.551493	0.594238
4	1.06872	1.04054	1.07437	1.13388	1.19348	1.22319	1.21602	1.1393	1.32465	1.00928	0.762486	0.617292	0.458603	0.774129	0.441963	0.359473	0.419917	0.299009	0.453933	0.502752	0.404801	0.294132	0.341804	0.578682	0.334918	0.236909	0.28795	0.237825	0.953239	0.489771	0.3836	0.359538	0.29101	0.302921	0.334178	0.305242	0.319146	0.32226	0.262809	0.282084	0.27837	0.278739	0.238277	0.267425	0.230207	0.22169	0.217971	0.236811	0.238112
5	0.761738	0.660571	0.724338	0.702307	0.714758	0.640972	0.664015	0.661332	0.531534	0.260918	0.252358	0.182926	0.198969	0.260869	0.176727	0.212688	0.223005	0.188223	0.202841	0.134925	0.186999	0.169239	0.191462	0.230559	0.138436	0.112545	0.16945	0.195669	0.281497	0.151514	0.129585	0.123335	0.111602	0.111206	0.13036	0.155926	0.176033	0.131802	0.140168	0.13664	0.116075	0.131388	0.144444	0.0927727	0.108429	0.122562	0.103799	0.0944992	0.149496
6	0.741573	0.805566	1.04712	0.968033	0.879091	0.799795	0.903344	1.0093	0.498239	0.302807	0.309397	0.532042	0.345351	0.371599	0.440776	0.319175	0.300209	0.358072	0.723815	0.424363	0.48354	0.825983	0.334017	0.281824	0.198486	0.178826	0.181287	0.256809	0.354302	0.206676	0.168581	0.163301	0.150891	0.171835	0.188355	0.170716	0.171528	0.165155	0.117708	0.159205	0.170985	0.233704	0.168156	0.147906	0.11151	0.269847	0.178207	0.298475	0.168292
7	0.863056	0.926029	0.779347	0.75718	0.705915	0.605292	0.645307	0.672064	0.646223	0.549124	0.415554	0.42405	0.550276	0.593223	0.434852	0.544001	0.525437	0.463941	0.562065	0.228278	0.342684	0.286809	0.387715	0.262669	0.367933	0.406719	0.274284	0.290445	0.28934	0.217975	0.203297	0.198974	0.189827	0.209967	0.178769	0.18481	0.187	0.184532	0.179927	0.126356	0.183896	0.192476	0.202191	0.35085	0.190822	0.315442	0.178189	0.162318	0.385601
8	0.791805	0.811893	0.832067	0.82879	0.983438	0.864978	0.837793	0.798379	0.985824	0.585607	0.276431	0.336524	0.240372	0.363816	0.254389	0.312958	0.205497	0.222921	0.230472	0.188966	0.174363	0.164518	0.160572	0.167246	0.289308	0.230141	0.164982	0.198211	0.56516	0.304581	0.290515	0.312063	0.303856	0.254458	0.244684	0.182637	0.240362	0.206335	0.180341	0.190516	0.215004	0.171387	0.173356	0.188584	0.300884	0.212066	0.23806	0.223165	0.183057
9	0.985358	0.958094	1.02269	0.981548	0.744821	0.785294	0.816462	0.912018	0.902369	0.947784	0.945958	0.879402	0.899886	0.922062	0.893089	0.859858	0.872482	0.953406	0.976096	0.954596	1.03604	1.06509	0.923892	1.07344	0.928898	0.981844	0.932911	0.771813	0.65936	0.53819	0.51681	0.518236	0.695559	0.471027	0.564125	0.46494	0.261435	0.36132	0.444626	0.727318	0.93095	0.483058	0.286767	0.518154	0.79031	0.456763	0.986204	0.72325	0.792081
10	0.818761	0.774701	0.79052	0.821642	0.844793	0.871024	0.885235	0.8259	0.73843	0.647075	0.359001	0.218209	0.156107	0.170072	0.134422	0.177146	0.191854	0.193191	0.193162	0.199555	0.225662	0.216377	0.199862	0.274795	0.31559	0.198718	0.198036	0.293425	0.658831	0.354778	0.198862	0.158054	0.231672	0.135779	0.176429	0.168645	0.229623	0.241761	0.251712	0.258717	0.221335	0.26813	0.30745	0.325134	0.432763	0.38049	0.1815	0.220666	0.148791
11	0.705727	0.661097	0.658036	0.655932	0.595581	0.581053	0.589689	0.608069	0.669852	0.697316	0.639408	0.64493	0.647061	0.683544	0.645401	0.631531	0.62015	0.627723	0.661434	0.629105	0.636406	0.619964	0.583103	0.536835	0.389192	0.350336	0.316872	0.31153	0.573084	0.476595	0.392083	0.282221	0.297435	0.240378	0.323841	0.290697	0.183576	0.221283	0.178797	0.189721	0.123125	0.150947	0.192642	0.0975024	0.130342	0.134362	0.125178	0.123856	0.224932
12	0.813436	0.910446	0.846965	0.95509	0.862096	0.863318	0.817675	0.724758	0.738654	0.498396	0.276462	0.200178	0.202323	0.222324	0.160039	0.123229	0.135661	0.18589	0.161869	0.185051	0.188545	0.220617	0.139909	0.158295	0.174516	0.259151	0.216437	0.166336	0.648767	0.351542	0.246575	0.227012	0.201751	0.199914	0.19466	0.167754	0.238204	0.138099	0.176207	0.176796	0.170306	0.201376	0.189237	0.146552	0.161437	0.172969	0.159544	0.175757	0.184937
13	0.992496	0.957477	0.891383	0.901756	0.825176	0.827608	0.904331	0.865783	0.902471	0.925058	0.951874	0.86768	0.886048	0.814254	0.883179	0.94189	0.85235	0.871756	0.84715	0.893297	0.828701	0.925696	0.939714	0.8923	0.788545	0.869389	0.922538	0.877951	0.811373	0.740836	0.720185	0.695116	0.761977	0.72123	0.600043	0.596325	0.441453	0.314995	0.402213	0.24624	0.250161	0.191971	0.271548	0.235065	0.297465	0.187815	0.318386	0.194111	0.91562
14	0.664798	0.755782	0.717311	1.50573	1.07743	0.980991	0.899904	0.869717	0.57304	0.399126	0.319627	0.151803	0.247673	0.2552	0.220871	0.310321	0.224036	0.323146	0.2001	0.441385	0.312876	0.363748	0.220154	0.371214	0.366559	0.173472	0.211452	0.197092	0.749891	0.699679	0.654754	0.613976	0.649526	0.597246	0.561446	0.683025	0.552245	0.500368	0.523578	0.455901	0.503947	0.540477	0.558393	0.461494	0.610273	0.520756	0.54919	0.528471	0.191263
15	0.762356	0.703407	0.702866	0.654437	0.646635	0.616158	0.580875	0.59216	0.670065	0.44589	0.223089	0.15918	0.140332	0.131642	0.13993	0.119989	0.134769	0.155519	0.174685	0.184076	0.173681	0.356125	0.264644	0.328244	0.32253	0.25452	0.403985	0.175831	0.2299	0.105588	0.116226	0.11438	0.109744	0.176441	0.161102	0.25492	0.325318	0.368303	0.407613	0.246845	0.58215	0.557133	0.336019	0.862343	0.461094	0.787541	0.53794	0.139573	0.337432
16	0.898829	0.941833	0.826097	0.871019	1.06099	1.00835	1.07498	0.984351	0.926625	0.930749	0.855245	0.918561	0.888871	0.944405	0.896675	1.0363	0.924247	0.657591	0.61047	0.559215	0.602051	0.354617	0.403933	0.497603	0.400766	0.37496	0.423636	0.38409	0.748672	0.509763	0.371015	0.322054	0.544732	0.34238	0.368255	0.343293	0.359082	0.34015	0.254606	0.389092	0.324322	0.309317	0.232491	0.372041	0.272788	0.331962	0.259674	0.23452	0.533829
17	1.02117	0.984637	1.01639	0.991332	0.832408	0.936788	0.854542	0.925356	0.801274	0.656639	0.577275	0.586797	0.649963	0.471277	0.682059	0.439535	0.346456	0.383144	0.384138	0.497425	0.60056	0.35351	0.420417	0.325044	0.518359	0.494776	0.385273	0.464967	0.768199	0.643978	0.35936	0.220699	0.201028	0.184423	0.279359	0.30841	0.210124	0.143737	0.141622	0.195103	0.150511	0.163465	0.194026	0.135557	0.144857	0.156442	0.164734	0.0864957	0.326462
18	0.816973	0.874544	0.883269	0.938988	1.03437	0.942075	0.959988	0.846835	0.874595	0.638952	0.573142	0.510563	0.640556	0.497285	0.276225	0.364127	0.737626	0.405989	0.326678	0.37624	0.383419	0.245246	0.501872	0.616514	0.410572	0.381265	0.633949	0.342206	0.965213	0.574918	0.469138	0.414352	0.608284	0.375291	0.38478	0.373919	0.413742	0.331471	0.448901	0.264122	0.36748	0.336456	0.349133	0.268692	0.216239	0.519798	0.444312	0.270095	0.313269
19	0.797578	0.873142	0.839536	0.876391	0.793035	0.831084	0.802325	0.813397	0.832051	0.84729	0.512223	0.535182	0.607965	0.547249	0.473992	0.597317	0.468624	0.422442	0.543182	0.43466	0.50794	0.685683	0.675219	0.72016	0.61391	0.401969	0.676602	0.518894	0.56771	0.517389	0.466719	0.77468	0.62262	0.584613	0.687043	0.649126	0.755629	0.594722	0.644134	0.685449	0.757806	0.729667	0.744074	0.730098	0.767699	0.79859	0.82826	0.762778	0.397025
20	0.887956	0.791255	0.796896	0.770761	1.0339	0.928718	0.927353	1.00897	0.922457	0.866389	0.587208	0.422606	0.426781	0.386999	0.345277	0.323745	0.392953	0.428052	0.447086	0.529783	0.584284	0.567219	0.557212	0.683026	0.706786	0.475618	0.783248	0.471525	0.898858	0.694379	0.516809	0.485965	0.428337	0.36509	0.288256	0.305624	0.335804	0.318524	0.24639	0.225999	0.256447	0.294372	0.314049	0.294993	0.209675	0.250946	0.13982	0.323174	0.413031
21	1.34981	1.21279	1.5301	1.05042	0.746558	0.67737	0.687732	0.812798	1.49737	1.36647	1.05974	0.549152	0.597911	0.56251	0.632238	0.47445	0.454105	0.50593	0.63167	0.603656	0.412985	0.430356	0.443017	0.484483	0.607291	0.703603	0.54082	0.420678	0.648794	0.228006	0.213601	0.241015	0.189208	0.15906	0.173799	0.25819	0.161095	0.131544	0.227929	0.168963	0.127299	0.103806	0.127921	0.101939	0.105698	0.107087	0.111563	0.103594	0.499974
22	0.734898	0.877704	0.8775	0.753259	0.86565	0.870917	0.842555	0.826457	0.656493	0.329948	0.235518	0.253365	0.234747	0.307459	0.314127	0.207094	0.207649	0.27735	0.149939	0.184704	0.184377	0.203967	0.172922	0.148795	0.161725	0.146766	0.208757	0.147837	0.529999	0.275581	0.144851	0.158829	0.122144	0.161265	0.195505	0.133679	0.176443	0.176892	0.195312	0.260727	0.199362	0.181801	0.171594	0.154915	0.202642	0.174501	0.131532	0.201918	0.155018
23	0.811329	0.812265	0.815791	0.752386	0.708107	0.664494	0.666056	0.610593	0.779555	0.890482	0.428168	0.377322	0.362106	0.279589	0.355746	0.290182	0.344426	0.316962	0.435086	0.340001	0.344878	0.326947	0.253089	0.291711	0.286187	0.266362	0.257427	0.248733	0.362862	0.207669	0.251981	0.211881	0.201279	0.21942	0.171979	0.191392	0.207862	0.190979	0.216533	0.242197	0.223467	0.178207	0.171242	0.186404	0.156545	0.184013	0.224089	0.157574	0.235081
24	0.987569	0.944679	0.909016	1.01036	1.25373	1.2163	1.1053	1.00525	0.945679	0.944165	0.634235	0.809884	0.699446	0.689238	0.702974	0.600936	0.737012	0.516422	0.702066	0.756534	0.790308	0.817087	0.843642	0.619652	0.536087	0.498835	0.629574	0.608194	0.618977	0.454242	0.494907	0.725825	0.528258	0.693282	0.521696	0.604301	0.5028	0.53996	0.486092	0.40426	0.310369	0.48384	0.4245	0.395314	0.416945	0.380509	0.371375	0.350442	0.528902
Accuracy- Bottom panel
1	95.8333	95.8333	93.75	97.9167	95.8333	97.9167	97.9167	89.5833	95.8333	85.4167	95.8333	93.75	93.75	97.9167	93.75	89.5833	97.9167	93.75	95.8333	100	97.9167	95.8333	100	97.9167	97.9167	93.75	97.9167	97.9167	95.8333	95.8333	97.9167	97.9167	100	97.9167	100	97.9167	100	97.9167	100	97.9167	97.9167	100	100	100	100	100	100	100	97.9167
2	95.8333	95.8333	95.8333	97.9167	93.75	93.75	95.8333	95.8333	95.8333	97.9167	91.6667	100	97.9167	97.9167	97.9167	95.8333	97.9167	97.9167	95.8333	97.9167	97.9167	97.9167	97.9167	93.75	93.75	100	100	95.8333	91.6667	100	100	97.9167	100	100	97.9167	100	97.9167	100	100	97.9167	91.6667	97.9167	97.9167	95.8333	100	100	97.9167	97.9167	95.8333
3	95.8333	97.9167	95.8333	100	97.9167	93.75	93.75	89.5833	97.9167	95.8333	95.8333	85.4167	100	95.8333	100	97.9167	100	97.9167	97.9167	100	97.9167	93.75	97.9167	97.9167	97.9167	97.9167	97.9167	97.9167	97.9167	97.9167	97.9167	93.75	87.5	91.6667	85.4167	91.6667	85.4167	89.5833	85.4167	85.4167	87.5	97.9167	97.9167	89.5833	97.9167	97.9167	97.9167	97.9167	97.9167
4	95.8333	95.8333	95.8333	100	97.9167	97.9167	97.9167	100	100	95.8333	97.9167	93.75	93.75	91.6667	95.8333	97.9167	97.9167	97.9167	97.9167	95.8333	95.8333	95.8333	100	100	100	100	97.9167	93.75	100	100	95.8333	97.9167	100	100	100	100	100	91.6667	100	100	100	93.75	100	100	100	100	100	100	95.8333
5	95.8333	97.9167	93.75	95.8333	100	100	97.9167	97.9167	93.75	97.9167	95.8333	95.8333	97.9167	95.8333	100	100	100	100	97.9167	100	97.9167	97.9167	97.9167	100	97.9167	97.9167	100	100	100	100	100	100	100	100	100	97.9167	100	100	100	100	100	95.8333	100	100	100	100	100	100	100
6	83.3333	79.1667	85.4167	89.5833	87.5	79.1667	95.8333	97.9167	89.5833	97.9167	93.75	87.5	89.5833	91.6667	95.8333	91.6667	93.75	95.8333	97.9167	93.75	97.9167	91.6667	89.5833	83.3333	93.75	95.8333	95.8333	89.5833	100	100	89.5833	91.6667	93.75	97.9167	93.75	95.8333	93.75	97.9167	97.9167	91.6667	91.6667	70.8333	93.75	85.4167	95.8333	87.5	89.5833	87.5	89.5833
7	95.8333	95.8333	95.8333	100	95.8333	95.8333	91.6667	95.8333	93.75	95.8333	93.75	97.9167	89.5833	97.9167	97.9167	95.8333	93.75	97.9167	100	95.8333	100	97.9167	97.9167	97.9167	95.8333	95.8333	100	100	100	100	100	100	100	97.9167	100	100	100	100	100	100	95.8333	95.8333	95.8333	95.8333	100	95.8333	100	100	95.8333
8	100	97.9167	97.9167	93.75	95.8333	97.9167	97.9167	97.9167	95.8333	83.3333	97.9167	95.8333	95.8333	91.6667	97.9167	97.9167	95.8333	93.75	100	97.9167	100	93.75	100	97.9167	91.6667	97.9167	100	100	100	100	100	100	97.9167	100	100	100	97.9167	97.9167	100	100	100	100	100	100	100	100	100	97.9167	95.8333
9	97.9167	100	100	97.9167	95.8333	95.8333	95.8333	95.8333	97.9167	97.9167	100	95.8333	97.9167	97.9167	100	93.75	97.9167	93.75	93.75	97.9167	97.9167	91.6667	95.8333	95.8333	95.8333	95.8333	93.75	95.8333	97.9167	97.9167	97.9167	100	97.9167	95.8333	97.9167	97.9167	97.9167	100	97.9167	95.8333	97.9167	97.9167	100	93.75	93.75	97.9167	91.6667	93.75	95.8333
10	97.9167	97.9167	91.6667	100	95.8333	97.9167	97.9167	97.9167	100	89.5833	93.75	93.75	97.9167	85.4167	100	95.8333	95.8333	97.9167	91.6667	95.8333	97.9167	97.9167	97.9167	97.9167	100	93.75	97.9167	100	100	100	100	100	100	100	95.8333	100	97.9167	97.9167	100	100	100	100	97.9167	100	100	100	100	100	100
11	100	95.8333	97.9167	100	95.8333	95.8333	100	95.8333	95.8333	97.9167	95.8333	95.8333	95.8333	100	95.8333	100	97.9167	95.8333	97.9167	95.8333	97.9167	95.8333	100	97.9167	100	97.9167	97.9167	97.9167	100	100	97.9167	97.9167	97.9167	97.9167	97.9167	97.9167	95.8333	100	93.75	100	97.9167	100	100	100	100	100	100	100	100
12	95.8333	100	89.5833	95.8333	89.5833	97.9167	95.8333	95.8333	95.8333	97.9167	93.75	95.8333	95.8333	91.6667	100	100	97.9167	95.8333	97.9167	95.8333	93.75	93.75	91.6667	93.75	100	97.9167	93.75	97.9167	95.8333	100	100	97.9167	87.5	97.9167	93.75	97.9167	93.75	100	97.9167	100	85.4167	97.9167	93.75	97.9167	97.9167	95.8333	100	97.9167	95.8333
13	93.75	95.8333	100	95.8333	95.8333	93.75	93.75	100	97.9167	89.5833	93.75	95.8333	97.9167	93.75	95.8333	93.75	91.6667	97.9167	97.9167	95.8333	97.9167	95.8333	100	95.8333	97.9167	91.6667	97.9167	91.6667	97.9167	93.75	91.6667	95.8333	95.8333	93.75	91.6667	95.8333	97.9167	100	89.5833	95.8333	91.6667	91.6667	89.5833	97.9167	91.6667	95.8333	89.5833	97.9167	95.8333
14	95.8333	93.75	95.8333	100	97.9167	93.75	100	97.9167	91.6667	97.9167	91.6667	97.9167	95.8333	95.8333	100	85.4167	95.8333	91.6667	95.8333	97.9167	91.6667	93.75	100	95.8333	95.8333	95.8333	100	97.9167	95.8333	97.9167	97.9167	97.9167	95.8333	95.8333	97.9167	93.75	95.8333	100	91.6667	97.9167	95.8333	100	95.8333	95.8333	97.9167	97.9167	93.75	97.9167	95.8333
15	87.5	91.6667	89.5833	89.5833	89.5833	95.8333	87.5	93.75	95.8333	95.8333	97.9167	97.9167	93.75	100	97.9167	95.8333	95.8333	97.9167	91.6667	95.8333	93.75	93.75	91.6667	95.8333	93.75	91.6667	85.4167	100	97.9167	97.9167	100	97.9167	93.75	89.5833	95.8333	93.75	95.8333	87.5	89.5833	85.4167	72.9167	81.25	75	89.5833	79.1667	91.6667	81.25	97.9167	100
16	97.9167	100	100	100	100	97.9167	95.8333	100	97.9167	95.8333	95.8333	100	100	97.9167	100	97.9167	95.8333	81.25	97.9167	100	95.8333	100	95.8333	95.8333	95.8333	97.9167	100	100	97.9167	100	100	100	100	100	100	91.6667	100	97.9167	100	95.8333	97.9167	100	100	100	97.9167	100	100	100	97.9167
17	100	95.8333	100	100	100	100	97.9167	100	97.9167	97.9167	95.8333	95.8333	100	95.8333	97.9167	95.8333	100	97.9167	95.8333	95.8333	93.75	97.9167	95.8333	100	91.6667	97.9167	100	100	97.9167	95.8333	100	100	95.8333	95.8333	100	97.9167	100	100	100	97.9167	97.9167	97.9167	100	100	100	100	100	100	100
18	100	100	100	97.9167	95.8333	95.8333	97.9167	97.9167	100	97.9167	97.9167	97.9167	97.9167	97.9167	100	100	100	100	97.9167	97.9167	100	100	95.8333	100	100	97.9167	100	100	100	100	100	100	97.9167	100	97.9167	100	95.8333	93.75	93.75	100	100	100	97.9167	100	100	100	100	97.9167	100
19	100	100	95.8333	100	95.8333	97.9167	91.6667	89.5833	95.8333	97.9167	97.9167	93.75	95.8333	100	95.8333	91.6667	95.8333	93.75	89.5833	89.5833	93.75	100	97.9167	91.6667	95.8333	93.75	89.5833	95.8333	100	97.9167	97.9167	100	97.9167	91.6667	97.9167	95.8333	93.75	89.5833	93.75	100	93.75	89.5833	93.75	91.6667	93.75	93.75	95.8333	91.6667	93.75
20	100	97.9167	100	100	100	100	97.9167	97.9167	97.9167	93.75	97.9167	95.8333	93.75	97.9167	95.8333	93.75	95.8333	97.9167	93.75	95.8333	97.9167	93.75	93.75	91.6667	93.75	79.1667	93.75	95.8333	100	100	100	100	100	100	100	97.9167	97.9167	100	100	100	95.8333	95.8333	95.8333	97.9167	97.9167	100	97.9167	93.75	97.9167
21	93.75	93.75	100	93.75	93.75	93.75	100	93.75	91.6667	100	97.9167	87.5	89.5833	97.9167	93.75	87.5	91.6667	91.6667	95.8333	93.75	95.8333	95.8333	93.75	97.9167	93.75	91.6667	95.8333	97.9167	97.9167	100	95.8333	91.6667	95.8333	100	97.9167	100	100	100	97.9167	100	100	100	100	100	100	97.9167	100	100	93.75
22	95.8333	97.9167	93.75	91.6667	100	97.9167	95.8333	91.6667	89.5833	93.75	91.6667	91.6667	91.6667	93.75	100	100	97.9167	91.6667	97.9167	93.75	93.75	100	97.9167	95.8333	93.75	97.9167	95.8333	89.5833	89.5833	97.9167	95.8333	100	95.8333	100	93.75	97.9167	95.8333	100	97.9167	97.9167	91.6667	100	89.5833	100	95.8333	93.75	95.8333	93.75	95.8333
23	91.6667	97.9167	93.75	97.9167	89.5833	97.9167	93.75	95.8333	95.8333	95.8333	97.9167	95.8333	95.8333	97.9167	100	93.75	95.8333	100	95.8333	97.9167	97.9167	100	97.9167	100	95.8333	97.9167	97.9167	97.9167	95.8333	95.8333	91.6667	87.5	100	97.9167	97.9167	100	100	100	100	97.9167	97.9167	100	97.9167	100	100	95.8333	100	100	100
24	95.8333	93.75	89.5833	93.75	89.5833	97.9167	97.9167	100	31.25	91.6667	89.5833	91.6667	93.75	95.8333	95.8333	97.9167	93.75	97.9167	97.9167	93.75	91.6667	93.75	89.5833	95.8333	93.75	97.9167	97.9167	97.9167	100	95.8333	100	97.9167	97.9167	100	95.8333	97.9167	97.9167	97.9167	100	93.75	100	93.75	97.9167	100	100	95.8333	100	95.8333	100
[truncated: 19 more columns]

## Sheet: S5 Fig
PANEL A -Violin plots	M1 SQ ACROSS								PMC SQ ACROSS								PHC SQ ACROSS								PER SQ ACROSS								HC SQ ACROSS								M1 RD POS								PMC RD POS
Participant	Lag 0	Lag 1	Lag 2	Lag 3	Lag 4	Lag 5	Lag 6	Lag 7	Lag 0	Lag 1	Lag 2	Lag 3	Lag 4	Lag 5	Lag 6	Lag 7	Lag 0	Lag 1	Lag 2	Lag 3	Lag 4	Lag 5	Lag 6	Lag 7	Lag 0	Lag 1	Lag 2	Lag 3	Lag 4	Lag 5	Lag 6	Lag 7	Lag 0	Lag 1	Lag 2	Lag 3	Lag 4	Lag 5	Lag 6	Lag 7	Lag 0	Lag 1	Lag 2	Lag 3	Lag 4	Lag 5	Lag 6	Lag 7	Lag 0
3	0.0871907	-0.0290783	0.0301323	-0.0323004	0.0615371	-0.0834495	0.0486915	-0.250233	0.124169	-0.0344391	0.0422011	-0.0530423	0.0383892	-0.0391064	-0.0121406	-0.261689	0.0899142	-0.0418113	0.0116919	0.00199685	0.0118314	-0.0578842	0.0867365	-0.23111	0.0578584	-0.0308486	0.00568963	0.00781847	-0.00098456	-0.0286267	0.0462364	-0.148837	0.055684	-0.033602	0.0230037	-0.0300958	0.0473681	-0.0837874	0.0838441	-0.138386	0.14289	-0.0149466	0.0317045	0.0403406	-0.0331747	0.104139	0.0201133	-0.153989	0.185133
4	0.19743	-0.0802164	0.0597681	-0.0770556	0.0733722	-0.109421	0.215691	-0.553357	0.189616	-0.066389	0.037801	-0.0262392	0.00763895	-0.0541682	0.0561848	-0.370472	0.0839444	-0.0357756	0.00748629	-0.00126488	-0.0222902	0.0119917	-0.0233428	-0.131771	0.0813267	-0.0436874	0.0244798	-0.0302764	0.0167567	-0.0274621	0.0213825	-0.160273	0.0584777	-0.0229485	0.00246222	-0.00197794	3.66446e-05	-0.025036	0.028553	-0.175279	0.249368	-0.036805	0.0772338	0.0152138	0.0438144	-0.0960782	0.221273	-0.55228	0.262867
5	0.0156101	-0.019901	-0.0321932	-0.0049002	-0.0186983	-0.0355247	0.0582517	-0.246839	0.0366361	-0.0284947	-0.0300295	-0.00674682	-0.0192228	-0.0376608	0.0695264	-0.319594	0.00726302	-0.0472996	-0.021161	-0.0432243	-0.0279542	-0.0590994	0.0209706	-0.23536	-0.00311086	-0.0374023	-0.0208079	-0.0367136	-0.0259996	-0.0497302	0.0139309	-0.235042	-0.00511967	-0.0365406	-0.0139612	-0.0415553	-0.0101664	-0.0618952	0.0438638	-0.241335	0.00570482	-0.00243581	-0.00254758	-0.0134185	-0.00153282	7.31448e-05	0.0321463	-0.0473789	0.0378278
6	0.10715	-0.0496879	0.0164706	-0.0174161	0.00129635	-0.0232261	0.0792906	-0.369011	0.138538	-0.0475028	0.00642293	0.00439442	-0.0202042	-0.0159471	0.023008	-0.40902	0.0290455	-0.00771297	-0.0102455	0.00250799	-0.0147795	-0.0144637	0.0235983	-0.172076	0.0346764	-0.022997	-0.000397518	-0.00883542	-0.00536977	-0.0127015	0.0230785	-0.159289	0.00301243	0.00251039	-0.0125561	-0.00517165	0.00482473	-0.0309275	0.0236371	-0.137697	0.0585612	-0.0148861	-0.00178792	0.0213528	-0.00977191	-0.0256565	0.0407155	-0.153478	0.0967445
7	0.161853	-0.079784	-0.000387478	-0.0157532	-0.0394234	0.0249305	-0.0513735	-0.103532	0.141129	-0.0619411	-0.00654165	-0.017385	-0.0396001	-0.00118968	-0.0230291	-0.210903	0.071981	-0.0561269	0.0346284	-0.0502563	0.0279815	-0.0438247	0.0137955	-0.152391	0.0600985	-0.0496467	0.0325571	-0.0392928	0.0137281	-0.0259878	0.0221488	-0.148189	0.0665139	-0.0511553	0.026961	-0.0310148	0.0190397	-0.0412357	0.0360081	-0.153685	0.116556	0.00204627	0.0362616	0.0154305	-0.0186734	0.000674146	-0.15491	0.0949581	0.135184
8	0.0713581	-0.0624549	0.0299393	-0.0177055	-0.00543653	-0.012578	0.0430231	-0.240318	0.0392894	-0.0360498	0.0145423	-0.0170662	0.0188948	-0.0624561	0.0715488	-0.279397	0.0124858	-0.0230493	0.0128838	-0.0376261	0.0181206	-0.0332862	0.0618085	-0.219071	0.0118956	-0.0284801	0.0168932	-0.0370797	0.0221587	-0.035276	0.0567499	-0.1922	-0.0161388	-0.00238568	-0.00427261	-0.0226833	0.00658774	-0.0226182	0.0377474	-0.181421	0.038166	0.00884141	0.00787869	0.00372058	-0.0102091	0.026676	-0.00424883	0.0234415	0.0561043
9	0.112146	-0.0115157	0.0235235	-0.000428312	0.00561873	-0.0488332	0.0279732	-0.404544	0.167297	0.0127051	0.0522384	-0.0257806	0.0170652	-0.0549239	-0.047968	-0.472591	0.0305723	0.00791831	-0.00283006	0.000646132	-0.000329191	-0.0308842	0.0516718	-0.281075	0.00327119	0.0162063	-0.0103876	0.00435895	-0.00349363	-0.0158393	0.0482103	-0.233526	0.0021019	0.0178477	-0.0156464	0.00930186	-0.00981701	-0.0182699	0.0450425	-0.20898	0.168073	0.0934561	0.0839931	0.0623115	0.0513418	-0.00548266	0.00345122	-0.242411	0.30379
10	0.0206228	-0.0113196	-0.0277103	0.0122778	-0.00781315	-0.0635419	0.129963	-0.28412	0.038858	-0.0273245	-0.00885071	-0.00906497	5.14041e-05	-0.0557336	0.113652	-0.302225	0.00973752	-0.0220177	-0.00844978	-0.0296785	0.0104562	-0.0554195	0.060338	-0.172333	-0.0216694	0.00316312	-0.0232713	-0.0208368	0.00257021	-0.03817	0.0357294	-0.153933	-0.0195778	-0.00447994	-0.0186141	-0.032234	0.00942461	-0.0568079	0.0424397	-0.160212	0.0211969	-0.0153518	-0.00576506	-0.00529201	-0.00293378	-0.00705045	0.0139437	-0.0626261	0.0586073
11	0.0602999	-0.000887934	0.0193895	-0.00759917	-0.0179693	-0.0218468	-0.0248245	-0.259599	0.0971343	0.0209205	0.0269858	-0.00172835	-0.0339924	-0.0657365	-0.0459835	-0.351015	0.0418981	0.00418624	-0.00118649	0.00655693	-0.0245502	-0.0188292	0.00736051	-0.225604	0.0254163	0.000871387	-0.00669172	0.00927821	-0.0276887	-0.0171211	0.00933791	-0.175849	0.0299924	-0.00620401	0.00976446	-0.0134865	-0.00794429	-0.0169717	0.0153998	-0.203451	0.108113	0.0296929	0.0200699	0.0257628	0.0174508	0.0250027	-0.0407914	-0.0207054	0.16421
12	-0.0411544	0.003524	0.00680453	-0.0443124	0.0346379	-0.0442049	0.0482063	-0.168205	-0.00488176	-0.0318748	0.0144909	-0.0308934	-0.00152785	-0.0313535	0.0407546	-0.18911	-0.0194444	-0.00704663	-0.00869202	-0.0111073	-0.0173534	0.000722886	0.0156139	-0.16606	-0.0114147	-0.0179815	0.00395842	-0.0198306	-0.00445242	-0.00502238	0.021969	-0.159165	-0.00853738	-0.0115916	-0.00149136	-0.0111028	-0.0123417	0.00107924	-0.00836735	-0.118349	-0.00404778	-0.0329475	0.00840799	-0.0172191	-0.0197468	-0.0129244	0.00789764	-0.0194608	0.00396358
13	0.0827167	-0.0154466	-0.00791734	-0.00225606	-0.000715324	-0.0215698	0.00807174	-0.239304	0.121713	-0.0051737	-0.0294883	0.0267812	-0.0443676	-0.00302603	-0.0300716	-0.327969	0.0771441	-0.0356954	-0.00103119	0.0131399	-0.00692356	-0.0177043	0.0154841	-0.161822	0.0513826	-0.0255735	-0.0146594	0.0281692	-0.0200076	-0.0188774	0.0348387	-0.132188	0.0519806	-0.0286721	0.00277749	0.00566235	-0.00075676	-0.0290354	0.0422852	-0.14778	0.0855128	-0.0244543	0.0503288	-0.000904321	0.0190332	-0.0171269	0.03484	-0.130117	0.152311
14	0.0167713	-0.00754988	-0.000969037	-0.00542374	-0.0124556	0.00321024	0.00125366	-0.104329	0.0206902	-0.0159118	0.00319162	-0.0145508	0.00357296	-0.0227609	0.0173784	-0.0987486	0.0130411	-0.0122867	0.00107315	-0.0115445	0.00964844	-0.0214873	0.040577	-0.134257	0.00417174	-0.00600791	-0.00973069	0.000837562	-0.00603785	-0.0154747	0.0305109	-0.113024	0.017438	-0.0207971	0.0115428	-0.0144964	0.00677016	-0.018732	0.0361423	-0.120099	0.00644524	-0.00528369	0.00219344	0.00923305	-0.00991204	0.0061645	-0.0349427	0.00375373	-0.00857735
15	-0.00956008	-0.02413	-0.0335615	-0.00461397	-0.0274301	-0.0300904	0.0217369	-0.134669	-0.024641	-0.0150782	-0.0273363	-0.0141125	-0.0122288	-0.0325612	0.00647604	-0.121332	-0.0381063	0.0170485	-0.0522909	0.0207403	-0.0253112	-0.00461994	0.0261993	-0.128738	-0.035376	0.0185647	-0.0489584	0.0246435	-0.0379825	0.00203483	0.0214013	-0.138387	-0.0373188	0.0226941	-0.0415887	-0.000755362	0.00771634	-0.0478504	0.068289	-0.146186	-0.00858606	0.00461184	-0.0401491	-0.00306998	0.0249313	-0.0167573	0.0134048	-0.0214723	0.0103531
16	0.187192	-0.0700512	0.0354772	-0.0142039	-0.0179838	0.0451028	-0.110893	-0.15819	0.174339	-0.0571067	0.04117	-0.028338	0.0135532	-0.0187391	-0.0737055	-0.193367	0.0885982	-0.0391624	0.0150239	-0.0115206	0.00288808	-0.00645561	-0.00453485	-0.153845	0.0585239	-0.0243318	0.0057028	-0.0145555	0.0144843	-0.0145324	-0.0083043	-0.0799586	0.0671571	-0.0273071	0.00340128	-0.0125951	0.0216117	-0.0404998	0.0126473	-0.103986	0.109759	0.0357042	0.0608368	0.00591579	0.0352406	-0.00183729	-0.0214881	-0.151237	0.14241
17	0.14644	-0.04112	0.0260831	0.0135631	-0.0250941	-0.0419703	0.0487887	-0.416935	0.148214	-0.0533434	0.0392121	-0.0253014	-0.0123454	-0.046553	0.0105	-0.333209	0.080304	-0.0201383	0.00274729	0.00830757	-0.0235647	-0.00393076	0.0289351	-0.296498	0.0749284	-0.0236319	0.000981622	0.0173685	-0.040175	0.0155294	0.00305995	-0.223271	0.0999557	-0.034999	0.00458828	0.00416382	-0.00859284	-0.0354287	0.0885881	-0.348061	0.159645	-0.0322133	0.0529693	0.068056	-0.0401446	0.0794782	0.043439	-0.163614	0.196742
18	0.124204	-0.0277077	0.0499836	-0.0556849	0.0178228	-0.0851775	0.015828	-0.371215	0.193948	-0.0470527	0.0925151	-0.0768573	0.027664	-0.151981	0.00905742	-0.437195	0.0205461	0.000358246	-0.0051044	-0.013003	0.00671809	-0.0406064	0.0379362	-0.163984	0.0222562	-0.000149507	-0.0084702	-0.0101007	0.00408505	-0.0311506	0.0361614	-0.157283	0.0289553	-0.00901227	0.00103609	-0.0103289	0.000174279	-0.0203715	0.0119389	-0.148947	0.113891	0.0337338	0.0417635	0.0130552	0.0149707	-0.0421549	-0.00713823	-0.180361	0.189412
19	0.138018	-0.0285434	0.0175761	-0.0113133	-0.00193966	-0.0270033	-0.00980764	-0.380908	0.151896	-0.0184688	0.0267188	-0.0189183	-0.00964874	-0.0281565	-0.0562464	-0.383964	0.0583176	-0.0325483	0.016881	-0.015039	0.001952	-0.0291467	0.0272662	-0.211813	0.023465	-0.0152657	0.00440541	-0.0140891	0.0182019	-0.0505967	0.0613956	-0.194293	0.0176422	-0.010593	0.00591413	-0.0166643	0.0139904	-0.0493415	0.0701833	-0.205906	0.126177	0.0274715	0.0467387	0.0236055	0.019251	-0.031755	0.0366141	-0.386555	0.158217
21	0.0268713	-0.00495765	-0.0144389	0.00949659	-0.0377372	0.0116604	-0.00763647	-0.134442	0.0661698	-0.0012657	-0.00732337	-0.00961323	-0.0529734	0.0152499	-0.0756793	-0.0759928	0.0263472	-0.0260963	0.000303303	-0.0168422	-0.0156422	-0.00309829	-0.0105673	-0.0943737	0.0073493	-0.0166199	-0.00906005	-0.00679866	-0.0172908	-0.00436911	-0.00928625	-0.083856	0.00113996	-0.00914806	-0.0149766	-0.00894102	-0.0145942	-0.017317	0.0112035	-0.127866	0.0300932	0.0116589	0.0264924	0.00966313	0.0106143	-0.015944	0.0342268	-0.0721566	0.063542
22	0.0540376	-0.0305781	-0.00202379	-0.00609811	-0.0133624	0.00566605	0.0204448	-0.158943	0.0554071	-0.0267452	0.000946526	-0.0307389	0.0269117	-0.0233152	0.0290843	-0.191647	0.0511284	-0.048763	0.0252716	-0.03796	0.028047	-0.0390696	0.0612079	-0.130879	0.0572821	-0.0582904	0.0470501	-0.0654427	0.044434	-0.0450511	0.0381182	-0.0788564	0.0253831	-0.0240242	0.0109497	-0.0212682	0.0167174	-0.018705	0.0365612	-0.123432	0.0145111	0.0347801	-0.0134844	0.0434092	-0.0538529	0.0599222	-0.0159442	-0.041561	0.0397723
23	0.0863003	-0.0538069	-0.00440617	0.000384206	-0.0114034	-0.0375523	0.135004	-0.351456	0.09021	-0.0590146	0.00648567	-0.00844814	0.0033457	-0.0668206	0.138464	-0.347483	0.0289182	-0.0253749	-0.00246122	-0.00104787	-0.00656244	-0.0373537	0.0715909	-0.187686	0.00871325	-0.0200056	0.00783632	-0.0225326	0.0111491	-0.0397595	0.0540217	-0.136606	0.0137642	-0.016471	-0.00504716	-0.0142996	0.0175578	-0.0672882	0.0915423	-0.190213	0.0312493	0.0205159	-0.0484021	0.026358	0.0316321	-0.00882198	0.0306242	-0.0861668	0.0352698
24	0.110077	-0.0374074	0.00429675	-0.0300054	0.0229124	-0.0907879	-0.0313663	-0.0756792	0.104358	-0.017023	0.0121294	-0.024099	0.002761	-0.0804498	-0.0619263	-0.205978	0.0866855	-0.0387358	0.0180875	-0.0225463	0.0128175	-0.0360497	-0.00839209	-0.162317	0.0631146	-0.0369774	0.00684157	-0.0113289	0.00343809	-0.0255923	0.018732	-0.135937	0.063862	-0.0191589	0.0041094	-0.0127476	0.0167127	-0.0561226	0.020829	-0.187253	0.0612238	0.0379706	-0.0398154	-0.0215378	0.0608834	0.0368884	-0.0389451	-0.105827	0.0838506
25	-0.0163735	-0.0158348	-0.0374233	-0.0658659	-0.0294636	-0.0372073	0.0196375	-0.043121	-0.00480307	-0.025232	-0.0273089	-0.0468498	-0.0209058	-0.0404286	0.029923	-0.0551542	-0.0468231	-0.00632919	-0.0395983	-0.0414156	-0.0236489	-0.0489264	0.0341076	-0.135143	-0.027965	-0.0142683	-0.0286762	-0.0356429	-0.0115553	-0.0425118	0.0162299	-0.0831518	-0.0241597	-0.0135063	-0.0270466	-0.0297985	-0.00316883	-0.0496944	0.0536913	-0.129785	0.0887243	0.0602409	0.038031	-0.030193	-0.0165901	-0.0725733	-0.0231891	0.0774353	0.0787485
26	0.148864	-0.0408308	0.0167897	0.0194566	-0.0294986	-0.0200177	0.0154274	-0.334296	0.174332	-0.0314112	0.0256061	0.00323323	-0.0158025	-0.0298194	-0.0489007	-0.372604	0.0662306	-0.0347628	0.0243014	-0.0250379	0.0138893	-0.029258	0.0151159	-0.136481	0.0449062	-0.0160989	0.0041984	-0.00652941	0.00597852	-0.0219285	0.0327433	-0.17019	0.0354583	-0.0232682	0.0149279	-0.0153266	0.00926326	-0.0231894	0.0358078	-0.149642	0.138566	0.0625151	0.043254	0.0697577	0.0621935	0.00208928	0.0458489	-0.166751	0.189607
27	0.0545357	-0.0189461	-0.0100158	-0.0101502	-0.00351551	-0.0201461	0.0540357	-0.275004	0.0486617	-0.0139985	-0.00996595	-0.0125934	-0.00410625	-0.0287162	0.0356678	-0.247094	0.0126363	-0.00882173	5.55818e-05	-0.0214746	0.0126297	-0.0463334	0.0571348	-0.188439	0.0209052	-0.0191175	0.013033	-0.0219001	0.00545396	-0.0258981	0.0291279	-0.158689	0.00403469	-0.00781812	-0.00144159	-0.0213625	0.022918	-0.0574767	0.067211	-0.180178	0.0546001	-0.00886128	0.00305356	0.0320695	-0.0464132	-0.0449594	0.0329463	-0.15137	0.05174
29	0.00561405	-0.0178455	0.0116372	-0.0241805	0.0196128	-0.0358382	0.0305554	-0.120374	0.0146802	-0.023606	0.0118483	-0.0227237	0.0174062	-0.0501061	0.0417367	-0.155397	0.00568424	-0.0112217	-0.00248807	-0.00532821	-0.00860146	-0.0137849	0.0313642	-0.118779	0.0136468	-0.0218112	0.00569956	-0.0131752	-0.0067918	-0.011585	0.0206575	-0.0864113	0.00622567	-0.00931533	0.000960416	-0.0115516	0.00222034	-0.0284626	0.0457028	-0.125989	0.00475747	0.0044186	-0.00256704	-0.0252327	0.0426671	0.00955673	-0.00728741	-0.0224426	-0.000660186
30	0.0480184	-0.00854369	-0.00507532	-0.0345454	-0.0162145	-0.0562037	-0.010801	-0.100302	0.0529376	-0.000991291	-0.0079732	-0.0281722	-0.00985299	-0.0700318	-0.022256	-0.136998	0.0286054	-0.0045846	-0.00368255	-0.0189532	0.00235222	-0.0449742	0.0178355	-0.151575	0.0457447	-0.0258869	0.00809019	-0.0205649	0.00271784	-0.0363528	0.027398	-0.144257	0.0230679	-0.00312597	-0.00670909	-0.0104098	-0.00906117	-0.0365455	0.0352426	-0.180116	0.0461012	-0.00422807	-0.00502624	0.00353324	0.0244708	-0.0112069	-0.0242176	-0.06893	0.0671356
32	0.0137278	-0.0217687	0.00816565	-0.0214083	-0.00375689	-0.0279034	0.0154115	-0.175232	0.0624253	-0.026749	0.0134176	-0.0197291	-0.00734818	-0.0520083	0.0312267	-0.377054	0.00212624	-0.00871605	-0.00616449	-0.0197553	0.00895382	-0.0318805	0.0369323	-0.169785	-0.0214197	0.00785657	-0.0182451	-0.0066865	-0.00519144	-0.0284091	0.0544197	-0.15724	0.0135144	-0.0198997	-0.00747191	-0.0146563	0.00174251	-0.0357356	0.0485336	-0.136489	0.0804942	-0.0137871	0.0465302	-0.0253457	0.0244073	-0.0615764	0.0305318	-0.254278	0.134934
33	0.0111614	-0.0220837	-0.00494753	-0.0236744	0.0211518	-0.0308096	0.0399677	-0.0902131	0.00913996	-0.0229399	-0.00485274	-0.0128519	0.00639887	-0.0196721	0.0392028	-0.0958487	0.0223099	-0.0266486	0.000444471	-0.0109826	0.00482039	-0.0383771	0.0602798	-0.138486	0.018631	-0.0224158	0.0030793	-0.0241094	0.0249498	-0.0584123	0.0867488	-0.15775	0.0144883	-0.021132	-0.00387911	0.000874773	-0.00920528	-0.0212434	0.0443151	-0.127385	-0.0100155	0.0194331	-0.00696896	-0.00284786	0.00100717	0.00570458	0.00770127	-0.0200038	-0.0231317
34	-0.0095602	-0.00707587	-0.011032	-0.0176799	0.0169593	-0.0391698	0.0334049	-0.0935836	-0.0179294	-0.00771785	-0.0154081	-0.0247924	0.0204261	-0.0300129	0.0207079	-0.0893928	-0.0151214	0.00833114	-0.0148403	-0.0219567	0.0358663	-0.0354511	0.0033624	-0.0768839	-0.00514031	-0.00162418	-0.0089227	-0.0271466	0.0347628	-0.0367459	0.00963162	-0.0850462	-0.00520932	-0.0109312	0.00923684	-0.0415552	0.0450679	-0.0492424	0.0181672	-0.0760087	0.00298858	0.0327959	0.00274747	0.0163088	0.00181055	0.0173836	0.00519691	-0.0584864	-0.0128578
35	0.218827	-0.114338	0.0652165	-0.0610761	0.0748929	-0.0787881	-0.0116927	-0.171725	0.229206	-0.0875472	0.0505137	-0.0557367	0.0507205	-0.0460318	-0.0854249	-0.197828	0.0876969	-0.0445761	0.0260858	-0.024732	0.0186658	-0.0334809	0.0514289	-0.267938	0.0574477	-0.0343873	0.0177851	-0.0102895	0.00315249	-0.0200017	0.0525887	-0.215847	0.0763561	-0.0398323	0.0123871	-0.0138449	0.0145138	-0.0282717	0.0379918	-0.228441	0.272875	0.0361485	0.0774934	0.0491607	-0.0247466	-0.0208753	-0.0659613	-0.23716	0.394396
PANEL B Correlation	M1		PMC		PHC		PER		HC
Participant	POS	ITEM	POS	ITEM	POS	ITEM	POS	ITEM	POS	ITEM
3	-0.11	0.02	0.27	0.02	0.13	0.13	-0.04	-0.02	-0.36	0.08
4	0.78	-0.09	0.69	-0.05	0.55	-0.24	0.5	-0.26	0.07	-0.08
5	0.38	-0.02	0.59	-0.11	-0.19	-0.04	-0.11	-0.18	0.12	-0.02
6	0.74	-0.07	0.68	0.01	0.12	-0.2	0.17	-0.17	0.39	-0.16
7	0.27	0.12	0.11	-0.02	0.22	0.05	0.28	0.1	0.05	-0.04
8	0.01	0.12	-0.1	0.08	-0.39	0.16	-0.5	0.12	-0.29	0.06
9	0.23	0.03	0	0.17	0.33	0.18	0.21	0.15	0.12	0.09
10	0.34	0.32	0.68	0.22	0.31	-0.02	0.07	0.14	-0.13	0.01
11	0.25	-0.19	0.22	-0.25	0.13	-0.16	0.1	-0.07	-0.07	-0.07
12	0.02	0.07	0.45	0.08	0.07	-0.05	-0.14	-0.11	-0.02	-0.01
13	0.38	0.27	0.35	0.15	0.37	-0.06	0.24	-0.06	0.28	-0.15
14	-0.18	0.03	-0.05	-0.13	-0.35	0.23	0.31	0.14	0.08	0.24
15	0.05	-0.02	0.16	-0.03	0.69	-0.17	0.48	-0.22	0.67	-0.21
16	0.44	-0.32	0.56	-0.24	0.49	-0.29	0.08	-0.31	0.25	-0.13
17	0.47	-0.06	0.5	0.05	0.48	-0.05	0.45	-0.07	0.28	-0.02
18	0.58	0.08	0.49	0.08	-0.05	0.24	-0.43	0.18	-0.1	0.13
19	0.58	0.28	0.51	0.29	0.39	0.21	0.29	0.31	0.15	0.05
21	0.38	0.31	0.33	0.16	0.04	0.15	0.34	0.06	-0.15	0.02
22	0.16	0.06	-0.03	-0.09	-0.35	0.09	-0.78	0.24	-0.31	0.2
23	0.31	-0.18	0.5	-0.2	0.15	-0.29	-0.16	-0.21	-0.04	-0.23
24	-0.11	-0.07	0.28	0.11	0.27	0.09	-0.02	0.12	0.17	-0.01
25	0.02	-0.09	-0.05	-0.17	-0.04	-0.01	-0.11	0	-0.21	0.14
26	0.52	0.22	0.41	0.07	-0.3	-0.13	0.03	-0.02	-0.18	-0.19
27	0.39	-0.29	0.19	-0.1	0.28	-0.15	0.22	-0.14	0.24	-0.02
29	0.12	0.04	0.01	0.05	-0.03	0.14	0.03	0.08	-0.28	0.13
30	0	0.07	0.19	0.06	-0.16	0.05	0.01	0.04	-0.11	-0.15
32	0.55	-0.11	0.68	-0.03	0.42	-0.11	0.03	-0.07	0.3	-0.06
33	0.12	0.13	-0.09	0.07	0.11	0.16	0.06	0.19	-0.09	0.15
34	0.09	0.3	0.16	0.43	0.18	0.06	0.1	0.14	-0.11	0.17
35	0.25	0.14	0.24	0.22	0.71	0	0.55	-0.11	-0.18	-0.06
[truncated: 71 more columns]

## Sheet: S6 Fig
Surrogate Matrices				SQ MOT											SQ OBJ											SQ ACROSS											RD KEY											RD POS
M1	key position										M1	object position										M1	object postion										M1	key										M1	item position
		1	2	3	4	5	6	7	8				1	2	3	4	5	6	7	8				1	2	3	4	5	6	7	8				1	2	3	4	5	6	7	8				1	2	3	4
key position	1	0.00324516	0.00945372	0.0101283	0.00847726	-0.000106024	0.0052698	0.000649869	0.00209695		object position	1	0.000458456	0.00353056	0.00155987	0.00261441	0.00033716	0.00315002	0.00238551	0.00148705		key position	1	-0.0102914	-0.00727011	-0.0097308	-0.00729055	-0.00937595	-0.00571422	-0.00913898	-0.00833073		key	1	0.0309713	0.0275501	0.0315421	0.0275224	0.0289911	0.0270751	0.0247023	0.0170858		item position	1	0.0141836	0.0158232	0.0148625	0.0151005
	2	0.00344966	0.00624119	0.00874301	0.0104078	-0.00366268	0.00621036	0.00478964	0.00126012			2	0.00333993	0.00210184	0.00495567	0.00241335	5.9764e-06	0.00244572	0.000139308	0.00245969			2	-0.00640727	-0.00848106	-0.00429803	-0.00779349	-0.0119029	-0.00643864	-0.010901	-0.00753591			2	0.029224	0.0242696	0.0323603	0.0321825	0.0222057	0.0262702	0.028445	0.0238274			2	0.0166125	0.0153196	0.0167655	0.014562
	3	0.00327908	0.0131704	0.00720308	0.00476927	0.00662152	0.00501365	0.000285153	0.00390226			3	0.00161523	0.00555604	0.00364615	0.00516547	0.00415103	0.00362753	0.00167335	0.00386744			3	-0.008088	-0.00456597	-0.00643	-0.00497455	-0.00609526	-0.00696119	-0.0085084	-0.00615011			3	0.0270048	0.0276738	0.0286789	0.0247642	0.0296176	0.0232527	0.0238386	0.0232387			3	0.0146128	0.018221	0.0166647	0.0179904
	4	0.00207024	-0.00198984	0.00941126	0.00258565	0.00144636	0.00409641	0.00643617	0.00337019			4	0.000952251	0.000561334	0.00249442	0.00028737	0.00336093	0.00218404	0.00178658	0.00470569			4	-0.00897143	-0.00987973	-0.00711407	-0.0103976	-0.00575035	-0.00795162	-0.00852226	-0.00537445			4	0.0209086	0.0298467	0.0273821	0.0277567	0.0313215	0.0246396	0.0397734	0.0231729			4	0.013716	0.0141755	0.0150472	0.01415
	5	0.00307098	0.00385632	0.0113307	0.00792303	0.0125456	0.0040431	-0.00140078	0.00508033			5	0.00384039	0.00230448	0.0021435	0.00161091	0.00612614	0.00443156	0.00107974	0.00324327			5	-0.00638714	-0.006868	-0.00867291	-0.0086604	-0.00366791	-0.00457364	-0.00994272	-0.00714124			5	0.0186444	0.0174812	0.0296983	0.0333146	0.0271006	0.0166809	0.0229839	0.029639			5	0.0163174	0.0151637	0.015022	0.0137588
	6	0.0111775	0.00570722	0.00543293	0.00570559	0.00791731	0.00668841	0.00621162	0.011888			6	0.00451144	-0.00163072	0.00353838	0.00469793	0.00315598	0.0026726	0.00202272	0.00628868			6	-0.0056597	-0.0136825	-0.00729888	-0.00568163	-0.00626706	-0.00720663	-0.00704087	-0.00410162			6	0.0320523	0.0365072	0.0270229	0.0359214	0.0291126	0.0143409	0.0255725	0.034794			6	0.0171296	0.0125012	0.015835	0.0163253
	7	0.00784658	0.00504075	0.00423877	0.0032515	0.00416261	-0.000897552	-0.0032254	1.2591e-06			7	0.00302555	0.00214237	0.00208896	0.00329877	0.00198452	-0.00053422	0.000488427	0.00286092			7	-0.00714205	-0.00692703	-0.0095206	-0.00691848	-0.00803016	-0.0105997	-0.00932378	-0.0069248			7	0.0404863	0.0251509	0.0281543	0.0252368	0.0266892	0.017195	0.0212313	0.0231585			7	0.0154796	0.0157529	0.0144801	0.0151122
	8	0.00527117	0.00755904	0.00547506	0.00493373	0.00672398	0.00456367	0.0043801	0.00419084			8	0.00421381	0.00521277	0.00415195	0.00229944	0.00137612	0.000516756	0.00326946	0.0049015			8	-0.00523743	-0.00379845	-0.00576465	-0.010245	-0.0088584	-0.00916644	-0.00580078	-0.00542168			8	0.0243083	0.0259176	0.0251679	0.0306449	0.0392915	0.0277011	0.0232302	0.0232533			8	0.0164744	0.0173441	0.0164777	0.0151245
				SQ MOT											SQ OBJ											SQ ACROSS											RD KEY											RD POS
PMC	key position										PMC	object position										PMC	object postion										PMC	key										PMC	item position
		1	2	3	4	5	6	7	8				1	2	3	4	5	6	7	8				1	2	3	4	5	6	7	8				1	2	3	4	5	6	7	8				1	2	3	4
key position	1	0.00500506	0.00957977	0.00814307	0.00832561	0.00320672	0.00723224	0.00462129	0.00637479		object position	1	0.00205049	0.00621523	0.00365945	0.00445926	0.00169717	0.00504056	0.00411229	0.00400815		key position	1	-0.0117693	-0.00732059	-0.0110666	-0.00818956	-0.0107917	-0.00676108	-0.00947979	-0.00808417		key	1	0.0388327	0.0380956	0.0393027	0.0378646	0.0386395	0.0377516	0.0371123	0.03401		item position	1	0.0176119	0.0208703	0.0186378	0.0187207
	2	0.00700969	0.00807214	0.00979296	0.0102912	0.00121332	0.00845871	0.00578448	0.00504627			2	0.00655309	0.00541692	0.00668598	0.00527397	0.00203131	0.00396653	0.00308955	0.00438851			2	-0.00626428	-0.00778933	-0.00530688	-0.00708641	-0.0122173	-0.00731405	-0.0110327	-0.00738585			2	0.0380637	0.0368374	0.0401557	0.0399994	0.0359287	0.0372196	0.0378493	0.0366664			2	0.0213723	0.0205809	0.0210566	0.018421
	3	0.00585236	0.0132314	0.00802092	0.00837414	0.00918536	0.00812041	0.00478807	0.00695516			3	0.00316477	0.00920017	0.00652875	0.00773412	0.00724321	0.00704868	0.00375804	0.00622588			3	-0.00901319	-0.00406954	-0.00697589	-0.00617234	-0.00582791	-0.00654223	-0.00942705	-0.0066218			3	0.0372423	0.0374467	0.038201	0.036584	0.0385797	0.0360411	0.0368517	0.0359133			3	0.0176403	0.0238582	0.0210556	0.0234111
	4	0.0041091	0.00146098	0.009123	0.00433568	0.00546736	0.00514956	0.00606678	0.00828507			4	0.00142023	0.00207442	0.00515957	0.00220289	0.00531851	0.00360116	0.0042475	0.00686362			4	-0.0112372	-0.0113903	-0.00764861	-0.0112638	-0.00676872	-0.00959473	-0.00914328	-0.00569978			4	0.0352712	0.0380494	0.0375144	0.0375373	0.0387758	0.0363599	0.0418984	0.0363785			4	0.0168024	0.0172993	0.0197759	0.0175455
	5	0.00830153	0.00712394	0.00920728	0.0062827	0.0111389	0.00745557	0.00308961	0.00707243			5	0.00591203	0.00507927	0.00430057	0.00337826	0.0085515	0.00664935	0.00212417	0.00603478			5	-0.00634127	-0.00698517	-0.00886254	-0.00890609	-0.00444143	-0.00522936	-0.0110559	-0.00731757			5	0.0346714	0.0340851	0.0382794	0.0397925	0.0373335	0.0339092	0.0362481	0.0386976			5	0.0209581	0.0188544	0.0186765	0.0175108
	6	0.0108892	0.00453182	0.00733929	0.00873481	0.00906883	0.00879026	0.00691974	0.0101014			6	0.00744991	0.000651916	0.00645722	0.00789792	0.00593677	0.0052905	0.00280051	0.0074778			6	-0.00615526	-0.0147105	-0.00727846	-0.00527379	-0.00577122	-0.00673115	-0.00872181	-0.00614756			6	0.0395329	0.0409191	0.0368409	0.0405327	0.0381341	0.0332843	0.0371313	0.0406364			6	0.0214963	0.0157228	0.0205075	0.0209099
	7	0.00782677	0.00634161	0.0058359	0.0062907	0.00616747	0.0034715	0.00202512	0.00418902			7	0.0050124	0.00293983	0.0044265	0.00579553	0.00405909	0.00129077	0.00205283	0.0049189			7	-0.00796518	-0.00900064	-0.00967218	-0.00768795	-0.00814891	-0.0109528	-0.00964406	-0.00790497			7	0.0425483	0.0370192	0.0377556	0.0365669	0.0374423	0.0341184	0.0355692	0.0364564			7	0.0192894	0.0194744	0.0189539	0.0191096
	8	0.00878364	0.010811	0.00935839	0.00471083	0.0055371	0.00578619	0.00861547	0.00759788			8	0.00669962	0.00823878	0.00728294	0.00475967	0.00314642	0.00251626	0.00626328	0.0076478			8	-0.0051833	-0.00301896	-0.00521254	-0.0104806	-0.0100472	-0.00983695	-0.00514529	-0.00563166			8	0.0362566	0.0372728	0.0369107	0.0384411	0.0418807	0.0377436	0.0364559	0.0355047			8	0.0207548	0.0233016	0.0216788	0.0184281
				SQ MOT											SQ OBJ											SQ ACROSS											RD KEY											RD POS
PHC	key position										PHC	object position										PHC	object postion										PHC	key										PHC	item position
		1	2	3	4	5	6	7	8				1	2	3	4	5	6	7	8				1	2	3	4	5	6	7	8				1	2	3	4	5	6	7	8				1	2	3	4
key position	1	0.000651635	0.00171113	0.00182711	0.00154443	0.000388175	0.00177953	0.000616626	0.000590101		object position	1	4.9035e-05	0.00144639	0.000665076	0.000780923	0.000145197	0.000830951	0.00111631	0.000363756		key position	1	-0.0102181	-0.00835777	-0.0104716	-0.00878271	-0.00962577	-0.00738504	-0.00955396	-0.00900477		key	1	0.00575262	0.00536224	0.00522482	0.00579565	0.00533469	0.00510664	0.00490322	0.00495258		item position	1	0.00200386	0.0021861	0.00244563	0.00213807
	2	0.0015366	0.00130823	0.00225574	0.00152603	0.000442891	0.00176611	0.00109753	0.000502767			2	0.00162307	0.00134665	0.00161249	0.00104294	0.000637089	0.000545423	0.000702998	0.000916395			2	-0.00770403	-0.0088756	-0.00653739	-0.00853951	-0.0120411	-0.00831131	-0.0110027	-0.00859319			2	0.00511485	0.00506253	0.00577996	0.00605099	0.00432566	0.00539104	0.00463306	0.00491269			2	0.00274297	0.0020324	0.00283024	0.0024414
	3	0.000667056	0.00316856	0.00201423	0.00193002	0.00180942	0.00142191	0.000730083	0.00156525			3	0.000306398	0.00242181	0.00150642	0.00172844	0.00165937	0.0013153	0.000625926	0.00166853			3	-0.00900224	-0.00763254	-0.00827062	-0.00740803	-0.00785394	-0.00903326	-0.00927966	-0.00850187			3	0.00551549	0.00502943	0.00549671	0.00526563	0.00522602	0.00466754	0.00548249	0.00463427			3	0.00166001	0.00333533	0.00312555	0.00271806
	4	0.000756416	0.000248862	0.00143913	0.000177461	0.00173682	0.000880597	0.00138129	0.00202614			4	-2.37838e-05	1.83043e-05	0.000654928	2.30413e-05	0.00122204	0.000361927	0.000394914	0.00177151			4	-0.0101829	-0.0104947	-0.00811484	-0.0102573	-0.00809293	-0.00901931	-0.00940455	-0.00693527			4	0.00462119	0.00537839	0.00503479	0.00557961	0.00561577	0.00508309	0.0068565	0.00499125			4	0.00172372	0.0014091	0.00216248	0.00153789
	5	0.00184469	0.00109904	0.00144533	0.00150411	0.00212883	0.0016816	0.000351222	0.00164016			5	0.00130697	0.000914395	0.000778104	0.00063178	0.00190967	0.00138415	0.000398263	0.00154851			5	-0.00786183	-0.00791371	-0.00925309	-0.0090336	-0.00645756	-0.0066528	-0.0103854	-0.00888125			5	0.00484189	0.0047208	0.00540047	0.00593504	0.0056373	0.00425339	0.00501103	0.00560867			5	0.00335637	0.00173224	0.00239816	0.00189465
	6	0.00246012	0.000728158	0.0014436	0.00250162	0.00164502	0.000817586	0.00177288	0.00224145			6	0.00185729	-0.000358505	0.00105907	0.00214405	0.00100628	0.0008244	0.00052987	0.00171171			6	-0.00808261	-0.0124583	-0.00799391	-0.00748395	-0.00805482	-0.00821274	-0.0087476	-0.00737839			6	0.00596679	0.006116	0.00568934	0.0057947	0.00565556	0.0045454	0.00516157	0.00570746			6	0.00226144	0.00152823	0.00310305	0.00345853
	7	0.0015419	0.00125244	0.000641139	0.00145338	0.001101	-6.42649e-05	-6.11042e-05	0.000616687			7	0.0004442	0.000496709	0.000710953	0.00133459	0.00078279	-0.000191605	1.14907e-05	0.00102457			7	-0.0087634	-0.00854751	-0.00977283	-0.00849514	-0.00945969	-0.0101575	-0.00916044	-0.00841913			7	0.00642036	0.00568427	0.00537136	0.00485575	0.00515077	0.00484189	0.0050117	0.00480018			7	0.00264068	0.00241388	0.00268029	0.0022162
	8	0.00195177	0.0022926	0.00197296	0.00112229	0.00160868	0.000687174	0.00163793	0.00184843			8	0.00142749	0.00165691	0.0015295	0.00124467	0.000696029	0.000183316	0.00112275	0.00167487			8	-0.00692254	-0.00597244	-0.00731789	-0.010993	-0.00921582	-0.00950091	-0.00700463	-0.00765363			8	0.0056434	0.00489606	0.0053238	0.00560606	0.00592498	0.00516537	0.00550752	0.00522711			8	0.00230769	0.00346979	0.0027749	0.00240641
				SQ MOT											SQ OBJ											SQ ACROSS											RD KEY											RD POS
PER	key position										PER	object position										PER	object postion										PER	key										PER	item position
		1	2	3	4	5	6	7	8				1	2	3	4	5	6	7	8				1	2	3	4	5	6	7	8				1	2	3	4	5	6	7	8				1	2	3	4
key position	1	0.000975669	0.00166878	0.00163787	0.00147538	0.00077388	0.00158114	0.000764085	0.000850703		object position	1	0.000144588	0.000910566	0.000628882	0.00036448	-2.29824e-05	0.000468808	0.000903872	0.000247033		key position	1	-0.00944261	-0.00820168	-0.0100478	-0.00841901	-0.00912472	-0.00710606	-0.00917994	-0.00841104		key	1	0.00467045	0.00374969	0.00407617	0.00411056	0.00382464	0.00390269	0.00368696	0.00327528		item position	1	0.0017624	0.00113863	0.0019395	0.00147199
	2	0.00155984	0.0016681	0.00180376	0.00146267	0.000743258	0.00176059	0.00120346	0.000780591			2	0.0011284	0.000864709	0.000940737	0.000713533	0.000500011	0.000399566	0.00069089	0.000718768			2	-0.00770169	-0.0087743	-0.00651778	-0.00821852	-0.0114299	-0.0079573	-0.0103214	-0.00803092			2	0.00382995	0.00376069	0.00409267	0.00440672	0.00334032	0.00409082	0.00361463	0.00380122			2	0.0016564	0.000824759	0.00142766	0.00148378
	3	0.000668269	0.00272258	0.00159753	0.00165439	0.00179885	0.00145936	0.000924627	0.00138411			3	0.000140457	0.00167108	0.000774592	0.000763403	0.00117806	0.000747403	0.000354802	0.00117027			3	-0.00833533	-0.00778798	-0.00810189	-0.00745154	-0.00755046	-0.00867661	-0.00882087	-0.008502			3	0.00417043	0.00364039	0.00402607	0.00362156	0.00411669	0.00348515	0.00386323	0.00335214			3	0.00118736	0.00235256	0.00203852	0.00152985
	4	0.000642727	0.000463644	0.00170118	0.000670412	0.00139964	0.0011701	0.00138676	0.00176272			4	-7.77359e-05	9.76519e-05	0.00026804	0.000154502	0.000513485	2.66644e-05	0.000213925	0.00100202			4	-0.00934488	-0.00983336	-0.00765922	-0.00963368	-0.00806618	-0.00869768	-0.0090531	-0.00707413			4	0.00279783	0.00423165	0.00366149	0.00453429	0.00396827	0.00380123	0.00534432	0.00355473			4	0.000903779	0.00135101	0.00112998	0.00136184
	5	0.00159701	0.00117551	0.00135933	0.00154527	0.00171548	0.00143559	0.000534594	0.00143527			5	0.000686867	0.000565479	0.00074649	0.000383886	0.00107696	0.0008232	0.000462436	0.00110843			5	-0.00783409	-0.00774052	-0.00877386	-0.00881827	-0.00648169	-0.00658006	-0.0097263	-0.0084904			5	0.00347688	0.00340191	0.00425863	0.00444733	0.00395348	0.00271209	0.00376583	0.00406625			5	0.00266368	0.00109471	0.00182474	0.000993977
	6	0.00184922	0.000920454	0.00128947	0.00218069	0.00175535	0.00129042	0.00148093	0.00147312			6	0.00114444	0.000173486	0.00053478	0.00113191	0.000606336	0.000636569	0.000298455	0.00102253			6	-0.00769892	-0.0114815	-0.00786456	-0.00803301	-0.0079148	-0.00762834	-0.00828517	-0.00692867			6	0.00433086	0.00456647	0.00406928	0.00426764	0.00416798	0.00282999	0.00354949	0.0037985			6	0.00138819	0.00176671	0.00232157	0.00194992
	7	0.00140351	0.001182	0.00106173	0.0015348	0.00126922	0.000495172	0.000431912	0.00059174			7	0.000175748	0.000188731	0.000478688	0.000757498	0.000622165	5.76613e-05	-0.00012852	0.000651833			7	-0.00841323	-0.0080296	-0.00939655	-0.00824784	-0.00878513	-0.00954385	-0.00875249	-0.00808741			7	0.0050797	0.00428282	0.00428275	0.00371397	0.00384809	0.00365835	0.00350497	0.00351908			7	0.00212263	0.00169779	0.00199862	0.00136202
	8	0.00174655	0.00203151	0.00177536	0.00114633	0.00154623	0.000900878	0.00168712	0.00157004			8	0.000726404	0.000678017	0.00080854	0.00120116	0.000587386	0.000154768	0.000465761	0.000804778			8	-0.00693443	-0.00622817	-0.00755439	-0.0105859	-0.00888678	-0.00900299	-0.00716363	-0.00784228			8	0.00406163	0.0034808	0.00371168	0.00433982	0.00474585	0.0038058	0.00400904	0.00379662			8	0.00117057	0.00199008	0.00145733	0.00231929
				SQ MOT											SQ OBJ											SQ ACROSS											RD KEY											RD POS
HC	key position										HC	object position										HC	object postion										HC	key										HC	item position
		1	2	3	4	5	6	7	8				1	2	3	4	5	6	7	8				1	2	3	4	5	6	7	8				1	2	3	4	5	6	7	8				1	2	3	4
key position	1	0.000789239	0.000993113	0.000997956	0.00104543	0.000938826	0.00127665	0.00104485	0.000952976		object position	1	-0.000117085	0.00091794	0.000491423	0.000267158	-0.000109283	0.000471575	0.000748884	7.78886e-05		key position	1	-0.0096124	-0.00781137	-0.00981587	-0.0085617	-0.00881223	-0.00698805	-0.00888435	-0.00854059		key	1	0.00179094	0.00142077	0.00123929	0.00173177	0.00149797	0.00129895	0.0013587	0.00171841		item position	1	0.000526359	0.000399811	0.000694471	0.000314963
	2	0.000884726	0.000848491	0.00143066	0.000577503	0.000953497	0.00129457	0.00085503	0.000952281			2	0.000670575	0.000800492	0.000874008	0.000267831	0.000354243	0.000278796	0.000121272	0.000688157			2	-0.00762854	-0.00848943	-0.00597845	-0.00842576	-0.0117656	-0.00823342	-0.010599	-0.00798244			2	0.00153156	0.00168907	0.00146661	0.00178698	0.0013847	0.00146987	0.00128896	0.00151917			2	0.000683044	0.000217855	0.000481248	0.000264831
	3	0.000527011	0.00181628	0.00129262	0.00172592	0.0012382	0.00118076	0.000942591	0.00153663			3	0.000185695	0.00138485	0.00046839	0.000985144	0.00107495	0.000671108	0.000467958	0.000939694			3	-0.00859716	-0.00794544	-0.00818361	-0.00698932	-0.00750365	-0.00896131	-0.00841732	-0.00823033			3	0.00156645	0.00126556	0.00168894	0.00160272	0.00130794	0.00149275	0.00158466	0.00140614			3	0.000154412	0.00122273	0.000806099	0.000689345
	4	0.000883798	0.000683325	0.000921805	0.000413246	0.00130305	0.00108202	0.000890445	0.00141788			4	-5.8817e-06	0.000250119	0.000276419	-2.06326e-05	0.000186214	0.000532039	-5.48155e-05	0.000932376			4	-0.0092631	-0.00964938	-0.00764057	-0.00975449	-0.00829749	-0.00824194	-0.00909847	-0.00659581			4	0.00120431	0.00145443	0.00123782	0.0018453	0.00166445	0.00131591	0.00179346	0.00151291			4	5.0802e-06	0.000219425	0.000426039	0.000218625
	5	0.00131059	0.00139052	0.000392495	0.000802498	0.00137749	0.00138534	0.000904735	0.00143048			5	0.000464366	0.000532814	0.000493074	0.000284947	0.00106598	0.000785176	0.000583807	0.00076481			5	-0.0078164	-0.00757325	-0.00898114	-0.00844796	-0.00637041	-0.00590409	-0.00949919	-0.00884887			5	0.00147118	0.00151754	0.00153906	0.00173857	0.00179255	0.00130513	0.00136889	0.00159454			5	0.00124183	0.000404828	0.000716089	-9.66907e-06
	6	0.00125883	0.000337588	0.000868276	0.00186846	0.000984232	0.000837272	0.00149479	0.00160923			6	0.0012856	-0.000340808	0.000267497	0.000665504	0.000644481	0.000886056	0.000352721	0.00151358			6	-0.00784029	-0.0113044	-0.0078641	-0.00772564	-0.00803923	-0.00778298	-0.00833978	-0.00677771			6	0.00165778	0.00149585	0.00173603	0.00155799	0.00188479	0.00169024	0.00129389	0.00114796			6	0.000458709	0.000219053	0.000966818	0.000763993
	7	0.000884041	0.000639503	0.000712049	0.00156482	0.00110825	0.000239334	0.000395925	0.00105268			7	-4.08666e-07	-2.06773e-05	0.000338959	0.000967857	0.000552353	-0.000161229	-0.000376761	0.000669779			7	-0.00828483	-0.00817912	-0.00943772	-0.00809168	-0.00917689	-0.00935888	-0.00856327	-0.00755578			7	0.00146936	0.00218929	0.00155471	0.00109995	0.00152762	0.00196391	0.00166144	0.00144145			7	0.000611547	0.000579633	0.000785688	0.000579075
	8	0.00145195	0.0013398	0.0011882	0.00108185	0.00120417	0.000569547	0.000996662	0.00155414			8	0.000682583	0.000719467	0.000699878	0.000731659	0.000229749	-3.63308e-05	0.000608338	0.000817916			8	-0.00692485	-0.00597037	-0.00712474	-0.0111417	-0.00851237	-0.0088568	-0.00689121	-0.00773474			8	0.00177928	0.00124944	0.00150223	0.00180552	0.00127454	0.00151631	0.00171367	0.00163298			8	0.00039401	0.00106565	0.000568039	0.000649513
[truncated: 24 more columns]

## Sheet: S7 Fig
Surrogate violin plots	M1														PMC														PHC														PER
	SQ MOT		SQ OBJ		SQ ACROSS		RD KEY		RD POS		RD OBJ		RD ITEM		SQ MOT		SQ OBJ		SQ ACROSS		RD KEY		RD POS		RD OBJ		RD ITEM		SQ MOT		SQ OBJ		SQ ACROSS		RD KEY		RD POS		RD OBJ		RD ITEM		SQ MOT		SQ OBJ		SQ ACROSS		RD KEY
Participant	Diagonal	Off-diagonal	Diagonal	Off-diagonal	Diagonal	Off-diagonal	Diagonal	Off-diagonal	Diagonal	Off-diagonal	Diagonal	Off-diagonal	Diagonal	Off-diagonal	Diagonal	Off-diagonal	Diagonal	Off-diagonal	Diagonal	Off-diagonal	Diagonal	Off-diagonal	Diagonal	Off-diagonal	Diagonal	Off-diagonal	Diagonal	Off-diagonal	Diagonal	Off-diagonal	Diagonal	Off-diagonal	Diagonal	Off-diagonal	Diagonal	Off-diagonal	Diagonal	Off-diagonal	Diagonal	Off-diagonal	Diagonal	Off-diagonal	Diagonal	Off-diagonal	Diagonal	Off-diagonal	Diagonal	Off-diagonal	Diagonal
3	0.0147566	0.0153296	0.00244798	0.00196231	-9.97635e-05	0.000280557	0.0435088	0.0485958	0.0293504	0.0288364	0.0675958	0.067588	0.0139728	0.0146264	0.00880573	0.00971504	0.00550469	0.00435342	0.000668072	-0.000314512	0.04707	0.0498244	0.0247531	0.0244565	0.0572075	0.0577327	0.014182	0.0142412	0.00195156	0.00299572	0.000909719	0.000787233	-0.0020092	-0.0010291	0.0187183	0.018924	0.0102622	0.0102694	0.0229471	0.0233257	0.00847097	0.00881136	0.00261719	0.00322958	0.000980106	0.00100013	-0.00222494	-0.00173428	0.0159608
4	0.00761752	0.0077987	0.0056826	0.00679376	0.00174815	0.00134984	0.0642503	0.0671571	0.0327835	0.0330523	0.0817213	0.0811009	0.0196306	0.0214127	0.0102801	0.0106655	0.0105723	0.0112066	-0.000477585	4.3231e-05	0.0965389	0.0965975	0.0387822	0.0390508	0.101404	0.100942	0.0253793	0.0273424	0.002525	0.00309337	0.00266623	0.00288042	-0.00340084	-0.00336061	0.0145329	0.0151205	0.00514529	0.0055183	0.0147705	0.0148463	0.0068176	0.00825595	0.0025397	0.00347818	0.00237051	0.00246436	-0.00329903	-0.00373855	0.0134883
5	-0.00089044	0.0010982	0.000936847	0.000873639	-0.0192412	-0.0189023	-0.0019218	0.000666643	-0.00162312	-0.00211125	-0.00312757	-0.00381489	0.00807051	0.00979803	0.00362164	0.00412671	0.00584416	0.00587175	-0.0197312	-0.01994	0.00255089	0.00376482	-0.000316753	-0.000334946	0.00190421	0.00125879	0.00902453	0.0108999	0.00985202	0.0105599	0.00205574	0.000628408	-0.0346398	-0.0353253	-0.0152383	-0.0171269	-0.0102421	-0.011044	-0.0212186	-0.0222366	0.00665536	0.00778207	0.0138992	0.015008	0.00128785	0.000999965	-0.0321093	-0.0326646	-0.0132007
6	0.00333187	0.00146782	-0.0012052	-0.00251194	-0.00575299	-0.0056923	-7.32832e-05	0.00253904	0.000899636	0.00122772	0.00111818	0.00139504	0.00739951	0.00729447	0.00400508	0.00360716	0.00163278	0.000373365	-0.00690458	-0.00649644	0.00104028	0.00266386	0.000794542	0.00100794	0.000829985	0.00106177	0.00860119	0.00811401	-0.00106394	-0.000498645	-0.00201411	-0.00244768	-0.00708546	-0.0066353	0.00284278	0.00284066	0.000759333	0.00100254	0.000336571	0.000433334	0.00687454	0.00664353	0.00148903	0.00171656	-0.00105938	-0.00146148	-0.00770355	-0.00752632	0.00247701
7	0.00711458	0.00538456	0.0068174	0.00800772	-0.00915656	-0.00874006	0.0168334	0.0217856	0.0149825	0.0152789	0.0281648	0.0277937	0.0130022	0.0118765	0.015785	0.0148448	0.00932412	0.0101708	-0.0133947	-0.0128785	0.0354041	0.0379174	0.0270312	0.0267942	0.0504748	0.0502269	0.0168284	0.0156706	0.00318121	0.00323678	0.00314244	0.0032198	-0.00904095	-0.00916641	0.0056039	0.00603012	0.00359375	0.00384525	0.00672974	0.00613899	0.00763648	0.00707362	0.00176686	0.0020279	0.0013948	0.00147247	-0.00721826	-0.00736868	0.00473336
8	0.00158704	0.000845283	0.00484795	0.00465224	-0.00787325	-0.00867508	0.0122515	0.0128682	0.0105292	0.0104446	0.0181941	0.0178914	0.0112596	0.0117656	0.00470363	0.00454243	0.00442129	0.00430273	-0.0100441	-0.0107564	0.019478	0.0191374	0.0154545	0.0150661	0.0290146	0.0292547	0.0133847	0.0138306	0.000799815	0.000445113	0.00810761	0.00896338	-0.0102131	-0.0108645	0.00348392	0.00303019	0.00796653	0.00785543	0.00769568	0.00647084	0.0118348	0.0112895	0.00078701	0.000789401	0.00588559	0.00649518	-0.00980161	-0.0104466	-0.00456177
9	0.0134077	0.0144437	0.00675374	0.00677138	0.0011609	0.00106104	0.111813	0.114234	0.0666855	0.0653097	0.156428	0.156124	0.0314839	0.0305119	0.0310627	0.0314336	0.0151021	0.0153898	0.00916596	0.00860532	0.220326	0.220761	0.112726	0.111054	0.274569	0.273207	0.0602524	0.0591385	0.00405115	0.00430408	0.000350192	0.0010342	-0.00349072	-0.00334894	0.027278	0.0276632	0.013546	0.0130608	0.0312363	0.0310975	0.00915156	0.00880573	0.00274361	0.00280514	0.000176795	0.000892411	-0.00344329	-0.00352952	0.0190183
10	-0.00216826	-0.00149896	0.00610627	0.00615089	-0.0121641	-0.0106798	-0.00687348	-0.004459	-0.00472298	-0.00473066	-0.00567562	-0.00662702	0.00822152	0.00839618	-0.00141078	-0.00130423	0.00614165	0.00650863	-0.012084	-0.0117089	-0.000749522	-0.000236171	-0.00136244	-0.00135152	-0.00357626	-0.00374958	0.00875909	0.00873445	-0.00115128	-0.000741149	0.00869179	0.00872582	-0.0154112	-0.0153111	-0.00298283	-0.00274229	-0.00215602	-0.0014792	-0.00163012	-0.00245043	0.00702446	0.00612536	0.00109132	0.0010992	0.00788987	0.00793767	-0.015411	-0.0154788	-0.00084607
11	0.00818016	0.00761337	-0.0020618	-0.00239392	-0.00396622	-0.00419557	0.0483813	0.0503464	0.0294942	0.0290743	0.0577848	0.0588236	0.0159132	0.0167497	0.0142687	0.015067	0.00134251	0.000681023	-0.00242363	-0.00279331	0.0933302	0.0925908	0.0538137	0.05234	0.0981751	0.098902	0.0250099	0.0253022	0.0034485	0.00381931	-0.00181566	-0.00195279	-0.00415867	-0.0045134	0.0352109	0.0344556	0.0178971	0.0173688	0.0370834	0.0375446	0.0112348	0.0120468	0.00172227	0.00186675	-0.00148665	-0.00164229	-0.00627475	-0.00643522	0.0192153
12	-0.00302215	-0.00282171	-0.00260947	-0.0026667	-0.0117748	-0.0121229	-0.021317	-0.0203169	-0.0127587	-0.0126022	-0.0209928	-0.0221379	0.00858489	0.00735414	-0.00110802	-0.00106746	-0.00495748	-0.00456436	-0.0158403	-0.0162351	-0.0266657	-0.0279599	-0.0184892	-0.0187661	-0.0279916	-0.0289982	0.00886316	0.00699883	-0.0085737	-0.00855714	-0.00821226	-0.00815727	-0.0136625	-0.0136507	-0.0303255	-0.0307416	-0.0167564	-0.01667	-0.028694	-0.0289481	0.00769325	0.00689818	-0.0106921	-0.0109687	-0.00756918	-0.00766349	-0.0124013	-0.0123368	-0.0403135
13	0.00646583	0.00625505	0.00449089	0.00514745	-0.00298232	-0.00410163	0.0214375	0.0255663	0.0127588	0.0136287	0.0248981	0.025679	0.0102045	0.0102879	0.00862786	0.00817198	0.0111732	0.0118253	-0.00453436	-0.00531828	0.024353	0.0257421	0.0172659	0.0172342	0.0316198	0.0309832	0.0121962	0.0112204	-0.000856479	-0.000317342	0.00197862	0.00226645	-0.00293744	-0.0029175	0.00556344	0.00584348	0.00205101	0.00263744	0.00753165	0.0087729	0.00671892	0.00686546	-0.0010228	-0.000521574	0.00219744	0.00251933	-0.00390773	-0.00371918	0.0033259
14	0.000389922	0.00104772	-0.00409944	-0.00424375	-0.005025	-0.0050218	0.00349866	0.00485458	-0.000800198	-0.00128444	0.000623161	0.000744511	-0.0233817	-0.0237803	0.00116297	0.00139323	-0.0049604	-0.00492841	-0.0060716	-0.00628292	-0.0028863	-0.000930922	-0.00386801	-0.00426165	-0.00472994	-0.00432396	-0.0226186	-0.0229167	-0.00123848	-0.00102633	0.000920852	0.000813293	-0.00509261	-0.00513311	0.00273527	0.00302419	0.000956687	0.000821269	0.00385707	0.00437782	-0.0375739	-0.0383646	-0.000710691	-0.000593339	0.000722761	0.000610656	-0.00650558	-0.00628999	-0.00217038
15	0.0104998	0.0100886	-0.00197864	-0.00127767	-0.0222725	-0.0226317	-0.0138419	-0.011528	-0.00724348	-0.00623363	-0.0146754	-0.013273	0.00809451	0.00749381	0.0076502	0.007253	-0.00167097	-0.00140598	-0.0213886	-0.0217185	-0.0136452	-0.0127816	-0.00819189	-0.00720735	-0.0143272	-0.0131319	0.00713743	0.00707275	0.000188332	0.000360914	-0.000850245	-0.000813829	-0.0135815	-0.0135803	-0.00712936	-0.00735798	-0.00536353	-0.00434141	-0.00669347	-0.00689461	0.00625123	0.0061563	0.00232295	0.00240087	-0.000820137	-0.000758927	-0.0135684	-0.0131864	-0.00312804
16	0.00520857	0.0052654	0.0060426	0.00587702	0.00217192	0.00267715	0.0582424	0.0615116	0.0319368	0.0320377	0.0764017	0.0759345	0.0172737	0.0174324	0.00535642	0.00575283	0.00674024	0.00574475	0.0011209	0.00198829	0.0576921	0.0589843	0.0287692	0.028676	0.0690029	0.0687965	0.0158287	0.0161144	0.000221149	0.00117446	0.00146489	0.000653038	-0.00219501	-0.00175544	0.0107373	0.0105969	0.00385652	0.00342845	0.0120601	0.0115694	0.00573695	0.0059411	0.000226582	0.000632483	0.00120699	0.000878879	-0.0020525	-0.00174304	0.00968633
17	0.00746809	0.00725989	0.00879625	0.00876718	-0.00163856	-0.000601992	0.0679136	0.0704217	0.0324087	0.0336667	0.0672847	0.0658237	0.0212596	0.0209666	0.0117013	0.0117116	0.0163364	0.0164085	-0.00634891	-0.00527274	0.0791024	0.0798506	0.0361469	0.0368876	0.0729529	0.0716205	0.0221654	0.0219236	0.00213668	0.0022102	0.00126024	0.00132275	-0.00358589	-0.00328806	0.0191366	0.019586	0.00676441	0.0072266	0.0155777	0.0148262	0.00976535	0.00923077	0.00198059	0.00205559	0.00134037	0.00124919	-0.00367261	-0.00319821	0.0198482
18	0.00813087	0.00775318	0.00938565	0.00931202	-0.00651195	-0.00619339	0.040926	0.0448875	0.0228947	0.0233843	0.0492547	0.0492227	0.0148631	0.0159162	0.0128024	0.012594	0.0104165	0.00995575	-0.00503983	-0.00453496	0.0487717	0.0505425	0.0249308	0.0252193	0.0462674	0.0469418	0.0159388	0.0162434	0.000537304	-2.55034e-05	0.000903495	0.00108757	-0.00594229	-0.00607995	0.0102958	0.00972143	0.00543262	0.005716	0.00944609	0.00970502	0.00605873	0.00643827	0.000819739	0.000404992	-0.000378514	0.000528517	-0.00534219	-0.00550175	0.011652
19	0.00742288	0.00722179	0.00331157	0.00304621	-0.00414475	-0.00255552	0.0319049	0.0375189	0.024404	0.0237952	0.0427641	0.0415528	0.0140663	0.0132442	0.0114984	0.0109131	0.00882067	0.0079469	-0.00275582	-0.00230274	0.0651402	0.067674	0.0394347	0.0383225	0.0717938	0.0707767	0.0194546	0.0195166	-0.00361107	-0.00299971	-0.00251706	-0.0024547	-0.00667023	-0.00638246	6.00809e-05	0.000510136	0.000480951	4.53204e-05	-3.91187e-05	-0.000120975	0.00763801	0.00873037	-0.00118637	-0.0006311	-0.00280635	-0.00285065	-0.00626344	-0.00651585	0.00527722
21	0.00720044	0.00887066	-0.0024885	-0.00127602	-0.00772548	-0.00718389	0.00807471	0.0111433	0.0123654	0.0125256	0.014432	0.0136655	0.0141614	0.0144044	0.00459244	0.00571933	0.000399257	0.00200449	-0.00774243	-0.00709688	0.0149456	0.0166279	0.0132491	0.0131455	0.0171122	0.0167382	0.0157051	0.0160075	0.00445938	0.0049768	0.000877616	0.00166465	-0.0108357	-0.0108466	0.000625818	0.000784634	-0.000965361	-0.00142878	-0.00112362	-0.00130793	0.00954984	0.00981141	0.000414185	0.000924342	0.00330636	0.00375982	-0.0118674	-0.0111616	-0.00358019
22	0.00495237	0.00343044	0.00232516	0.00163993	-0.0065181	-0.00603435	0.0144406	0.0167466	0.0098287	0.0103298	0.0184433	0.0178145	0.0105226	0.0106462	0.00456267	0.00390434	0.00546311	0.00403341	-0.00709729	-0.00646399	0.0222829	0.0230663	0.0139683	0.0140558	0.0248083	0.0237241	0.0126932	0.0122643	0.00310768	0.00279025	-0.0014052	-0.00123316	-0.00578063	-0.00590568	0.0171794	0.017735	0.00759475	0.00809466	0.0155196	0.0154883	0.00989621	0.00921213	0.0036368	0.00263684	-0.00201804	-0.00206167	-0.00486255	-0.00587159	0.014347
23	0.0019056	0.000850166	0.000986685	0.00175208	-0.00953619	-0.00919773	0.00922773	0.0117245	0.00525122	0.0058616	0.0142025	0.013868	0.00859038	0.00832895	0.000491001	0.000249293	0.00151931	0.00266331	-0.0100671	-0.00974837	0.00791095	0.00842417	0.00384886	0.00467684	0.00959872	0.00960562	0.0082882	0.00785313	-0.000656875	-0.000679267	0.00141533	0.0018237	-0.00857839	-0.0082307	0.00724771	0.00672754	0.00219578	0.0032602	0.00550124	0.00548906	0.00590993	0.00595007	-0.000710863	-0.000861412	0.00233509	0.00239754	-0.00837788	-0.00859157	0.00907458
24	0.00310611	0.00344264	0.00617693	0.00737216	-0.00899219	-0.00817664	0.00742813	0.010984	0.011317	0.0103329	0.0279821	0.0277901	0.0110354	0.0110821	0.00207876	0.0022338	0.0104337	0.0112247	-0.00978673	-0.0096584	0.0161768	0.0185933	0.0142712	0.0139643	0.0361446	0.0366768	0.012869	0.0123654	0.0037417	0.00424726	0.00141724	0.00241113	-0.00527083	-0.00512542	0.0176497	0.0181801	0.00847251	0.00800101	0.0239708	0.0237454	0.00911913	0.00990455	0.00317319	0.00344079	0.00119431	0.00199076	-0.00582151	-0.00572105	0.0109113
25	-0.00074993	0.000183716	-0.00530358	-0.0056715	-0.0286429	-0.0303199	0.0202755	0.0218304	0.0179271	0.0188955	0.0205951	0.0208592	0.0123565	0.0141868	0.00256621	0.00256591	-0.00458331	-0.00439886	-0.0240206	-0.0249312	0.0249029	0.0258727	0.0174361	0.0178946	0.0205661	0.020662	0.0135094	0.0151555	0.0143504	0.0152723	0.00125463	0.00141103	-0.0295344	-0.0309439	0.0200406	0.0207547	0.0103667	0.0106824	0.0139799	0.014439	0.0108392	0.0125776	0.0152842	0.0155767	-0.00176444	-0.00185429	-0.0238471	-0.024681	0.0266498
26	0.00789592	0.00771516	0.00877753	0.0080618	0.00064393	0.000842821	0.111447	0.114557	0.0551991	0.055692	0.141717	0.141624	0.0259506	0.026897	0.00944316	0.00929772	0.0136775	0.0123015	0.00127277	0.000681726	0.131521	0.132973	0.0608248	0.0607707	0.150682	0.15115	0.0304787	0.0315105	0.000213047	0.000212993	0.000660058	0.000489404	-0.0028401	-0.0030323	0.00736976	0.00733588	0.00368745	0.00425291	0.00903471	0.00906703	0.00560148	0.00648162	0.000675851	0.000985017	0.000460241	-8.62665e-05	-0.00280619	-0.00270978	0.00837581
27	0.000927313	0.00119812	0.000683324	-0.000587565	-0.0085667	-0.00830325	-0.00535296	-0.00201484	-0.00243578	-0.00218659	-0.00439065	-0.00416238	0.0110953	0.0104461	0.00727131	0.00771998	-0.000549486	-0.00155545	-0.0100884	-0.00943155	0.0122831	0.0134029	0.0103142	0.0105395	0.00912714	0.00893314	0.0142188	0.013497	-0.000569838	-0.000432228	-0.0026937	-0.0030978	-0.00891292	-0.00875875	-0.0159518	-0.016182	-0.0120941	-0.0119322	-0.0205444	-0.0200187	0.00842078	0.00749398	-0.000814934	-0.00104119	-0.00418237	-0.00481077	-0.00735952	-0.00744207	-0.006999
29	-0.00246004	-0.00199391	-0.000945779	-0.000974784	-0.00765039	-0.00754521	0.00434335	0.0037702	0.00265961	0.0021456	0.00315256	0.00331248	0.00638857	0.00597005	-0.00577222	-0.00540896	0.00172585	0.00158278	-0.00960916	-0.00940108	0.0040804	0.0041539	0.00303691	0.00232066	0.00651795	0.00610722	0.00674179	0.00596089	-0.00142328	-0.00118577	-0.000421185	-0.000553063	-0.00700112	-0.00718539	-0.00170622	-0.00196353	-0.000959984	-0.00111398	0.000525811	0.000359248	0.00428467	0.00378686	-0.000160158	0.000350083	0.000123369	-0.000172632	-0.00758579	-0.00737305	0.00118714
30	0.00252309	0.00311107	0.00613894	0.00677227	-0.013165	-0.0133437	0.0012888	0.00243429	0.00288099	0.00277465	0.00466736	0.00515646	0.00816332	0.00824216	0.0048017	0.00528329	0.00531042	0.0055706	-0.0131234	-0.0129433	0.00526833	0.00548753	0.00416266	0.0039874	0.00589492	0.00646244	0.00943004	0.00913473	-0.00171398	-0.001199	0.00327319	0.00341289	-0.00807531	-0.00870174	0.000962003	0.000270193	0.000592315	0.00067383	0.00330107	0.00410817	0.00750665	0.00711322	-0.00132759	-0.00178129	0.0026515	0.00303695	-0.00693472	-0.00758648	0.00259973
32	0.00307696	0.00368343	0.0107899	0.0103414	-0.0130856	-0.0123686	0.00131239	0.00455982	0.00317582	0.00303223	0.00431173	0.00478605	0.00473398	0.00614113	0.0043989	0.00466407	0.0128074	0.0117682	-0.0143719	-0.0142218	0.006957	0.00839702	0.00522364	0.00468176	0.00818245	0.00848676	0.00599486	0.00742139	0.00181425	0.00164836	0.00438071	0.0041667	-0.0105072	-0.0107853	-0.00189171	-0.00132124	0.000445335	0.000368476	0.000556371	0.000275835	0.00414591	0.00543851	0.0015922	0.00106777	0.00442725	0.00433872	-0.0103154	-0.0102399	-0.000350999
33	0.0058252	0.00560135	-0.00420895	-0.00405066	-0.00802943	-0.00871353	0.00131845	0.00150667	0.00228516	0.00168991	-0.00181656	-0.00140767	0.0101663	0.00887105	0.0001773	-0.00015775	-0.00688069	-0.00656771	-0.00794704	-0.00844539	-0.00741018	-0.00718929	-0.00499181	-0.00529919	-0.00976158	-0.00916948	0.00826526	0.00780081	-0.00410569	-0.00425652	-0.000719338	-0.000739422	-0.00798274	-0.00826398	-0.00982803	-0.0102258	-0.00720902	-0.0074436	-0.00970791	-0.00938717	0.00578152	0.0057043	-0.00561682	-0.00589564	-0.00197623	-0.00174019	-0.00709845	-0.00770551	-0.0102846
34	0.0103127	0.0108749	-0.00630711	-0.00606875	-0.0103786	-0.0099034	0.0170426	0.0170445	0.0113366	0.010911	0.0166484	0.0160527	0.0139772	0.0131226	0.0115451	0.011853	-0.00893641	-0.00833821	-0.0125592	-0.0124367	0.00803238	0.00836466	0.00580729	0.00553248	0.00631277	0.00574535	0.0132652	0.0125451	0.00129612	0.00124869	0.00122594	0.00173477	-0.0073337	-0.00731089	0.0139776	0.0148366	0.00734401	0.00781739	0.0153852	0.0148846	0.0116156	0.0116962	0.000887274	0.000791691	-0.000914508	-0.000707702	-0.00824612	-0.00804231	0.00119993
35	0.00801308	0.00823603	0.00726951	0.00860269	-0.000405311	0.00109201	0.0732289	0.0771943	0.0483021	0.04755	0.091248	0.0908465	0.025132	0.023414	0.0112277	0.0121696	0.016861	0.0165178	0.000299862	0.000832242	0.105322	0.106886	0.0570081	0.0550311	0.110689	0.110395	0.0310589	0.0308151	0.000409168	0.000851211	0.00123813	0.00084386	-0.00337732	-0.00377645	0.00247566	0.00298197	0.00198745	0.00197008	0.00369543	0.00381904	0.00559273	0.00510783	-0.000229076	-0.000488849	0.00125527	0.00140128	-0.00364261	-0.00354113	0.00294417
[truncated: 21 more columns]

## Sheet: S8 Fig
Reliability (r values)	M1							PMC							PHC							HC							PER
Participant	SQ MOT	SQ OBJ	SQ ACROSS	RD KEY	RD POS	RD OBJECT	RD ITEM	SQ MOT	SQ OBJ	SQ ACROSS	RD KEY	RD POS	RD OBJECT	RD ITEM	SQ MOT	SQ OBJ	SQ ACROSS	RD KEY	RD POS	RD OBJECT	RD ITEM	SQ MOT	SQ OBJ	SQ ACROSS	RD KEY	RD POS	RD OBJECT	RD ITEM	SQ MOT	SQ OBJ	SQ ACROSS	RD KEY	RD POS	RD OBJECT	RD ITEM
3	0.978041	0.695548	0.739731	0.93454	0.474594	-0.00955696	0.100366	0.917265	0.845519	0.823092	0.749797	0.658859	0.00433815	0.0059996	0.619865	0.261472	0.71549	-0.0389986	0.23664	-0.220925	-0.0509677	0.0879948	0.188973	0.584826	-0.169934	0.203372	-0.153094	-0.0756027	0.501637	-0.14802	0.471198	-0.0885834	0.331553	-0.139329	-0.0153197
4	0.850541	0.807615	0.828734	0.628401	0.776892	-0.0352479	0.0127621	0.852463	0.72509	0.882896	0.0945374	0.747235	-0.11457	-0.00651737	0.247789	0.650375	0.685857	0.361485	0.822247	0.027789	-0.0361013	0.339807	0.673396	0.682169	0.102605	-0.20025	-0.00317872	0.038945	0.327539	0.447523	0.733566	0.331946	0.273357	-0.226765	-0.0399278
5	0.913735	0.245955	0.0714865	0.687508	-0.118078	0.225053	0.0974816	0.592932	0.0954533	0.255786	0.0289248	0.0954955	-0.00524171	0.0728867	0.298042	0.487181	0.299649	0.213552	0.0210007	-0.1044	0.128723	0.158205	0.369572	0.520409	0.0953081	-0.0103482	-0.0691302	0.180876	0.332287	0.116435	0.210444	0.271484	-0.150154	0.0736706	0.109912
6	0.923366	0.871153	0.734779	0.846695	0.510569	-0.265776	0.165346	0.722501	0.836624	0.789014	0.491906	0.637397	-0.165176	0.235038	0.204263	0.271348	0.52569	0.371052	-0.04313	-0.0323136	0.108867	-0.426084	0.48875	0.524749	-0.0392722	0.0793445	0.00354945	0.214697	0.38037	-0.201981	0.578942	-0.000603607	0.2966	-0.013011	0.0818362
7	0.863762	0.633507	0.529328	0.891747	0.189102	0.18512	-0.018623	0.763083	0.511028	0.673418	0.779784	0.255888	0.022351	-0.0587283	0.123058	0.301002	0.629008	-0.0398294	0.0610064	0.0878218	-0.230625	0.123664	0.0574951	0.454684	-0.291504	0.238563	0.289562	-0.19876	-0.0794005	0.424648	0.664059	0.115515	0.198349	0.0935227	-0.211344
8	0.396548	0.145653	0.599207	0.417487	0.00457717	0.132362	-0.0612782	0.529762	0.449778	0.747612	0.163908	0.0998466	0.113002	-0.159835	-0.192963	-0.0656048	0.575505	-0.095799	-0.249722	0.176435	-0.0920222	-0.0416064	-0.307252	0.507904	-0.175526	-0.0829493	0.165091	-0.140663	-0.2173	0.169288	0.38833	-0.0183276	-0.345654	-0.00835586	-0.117425
9	0.951533	0.724984	0.703695	0.731579	0.651476	-0.163317	0.297752	0.859864	0.816758	0.783637	0.421995	0.826951	-0.164646	0.0997852	0.35176	0.320603	0.432342	0.346256	0.192294	0.427085	0.366609	-0.438689	0.637857	0.43086	0.187472	-0.319686	0.260762	0.274161	-0.0496394	0.3	0.395829	0.302152	0.302013	0.335445	0.367454
10	0.839702	0.126463	0.304962	0.575332	0.23786	-0.096523	-0.257391	0.567727	0.581757	0.617264	-0.0146593	0.0671751	-0.0916921	-0.283057	0.301218	0.445905	0.377091	0.0205064	0.488649	0.238075	-0.19176	-0.0571707	-0.084606	0.14003	-0.0922254	0.0221814	0.123542	-0.167848	0.00282921	0.21739	0.324973	-0.113703	0.177484	-0.0664021	-0.240802
11	0.807446	0.682878	0.362937	0.463856	0.165032	-0.170098	-0.0606626	0.741022	0.709902	0.783871	-0.029052	0.335011	-0.328834	-0.0163231	0.291145	0.281182	0.506843	-0.144754	0.395399	0.142599	0.109722	0.459813	-0.147568	0.439044	-0.0217847	0.166334	0.166636	0.104635	0.683665	-0.028716	0.612197	-0.0100532	0.127349	0.101567	0.0129625
12	0.763863	0.325988	0.0425437	0.400946	0.134155	0.154294	0.0374926	0.299641	0.385395	0.286206	-0.214442	0.131897	0.0712868	-0.00229229	0.304453	-0.175355	0.328821	-0.196899	-0.061919	-0.102779	0.058764	0.130678	0.218429	0.18036	-0.251163	0.0874158	-0.0738541	0.106367	0.319273	0.146149	0.193279	-0.359026	-0.0491722	-0.274565	0.122436
13	0.926923	0.170081	0.308623	0.865567	0.160637	-0.0572014	-0.240242	0.874413	0.666718	0.746686	0.498932	0.689627	-0.10066	-0.133807	0.44239	0.592657	-0.138735	-0.0458271	0.272399	-0.257426	-0.183567	0.481031	0.399072	-0.0255504	0.0188737	0.282183	-0.379987	-0.207128	0.520368	0.257558	-0.166617	0.124306	-0.108556	-0.109658	-0.17253
14	-0.0709572	-0.110742	0.192287	0.366072	-0.702141	-0.21101	0.0853596	-0.198917	-0.205928	0.280348	0.176931	-0.216451	-0.0525684	0.061463	0.143003	0.447341	0.515884	0.29791	-0.221473	0.093509	0.156437	0.00206091	0.435325	0.410745	-0.241655	-0.0748109	0.182537	0.228095	-0.419681	0.395466	0.0624088	0.342917	0.232297	-0.132556	0.111976
15	0.219637	0.187449	-0.16037	0.699024	0.370794	0.126084	0.060032	0.227069	-0.0973821	-0.18161	0.230188	0.0776402	0.357825	0.0581733	0.367073	-0.332105	-0.0222625	-0.266291	0.604554	-0.200582	0.0435839	0.336242	-0.290225	0.314645	-0.36054	0.206755	-0.197963	0.0317652	0.490498	-0.024893	-0.181694	-0.221053	0.550211	-0.142219	0.0711948
16	0.870651	0.749382	0.645191	0.775734	0.0270576	0.0081411	-0.0152766	0.86845	0.784544	0.790228	0.248393	0.297232	-0.118993	-0.0816581	0.478449	0.597404	0.362164	-0.175392	-0.136834	0.289058	-0.214881	0.0131199	0.344911	0.537686	-0.0979495	0.0646428	0.0275395	-0.15294	-0.30899	0.660233	0.114625	-0.162546	-0.505822	-0.0430762	-0.153512
17	0.784363	0.683516	0.661214	0.763183	0.112282	0.204057	0.382391	0.692501	0.88391	0.855011	0.349192	0.176065	0.172224	0.300155	0.578054	0.83205	0.869327	0.112157	0.380785	-0.0144027	0.105743	0.71531	0.284844	0.731323	-0.100481	0.43743	0.439233	0.0492302	0.397221	0.55394	0.679367	0.0420116	0.533316	0.125183	0.137301
18	0.870692	0.843751	0.790383	0.941366	0.680792	0.193458	0.0365354	0.880696	0.919905	0.879099	0.633692	0.827685	0.178868	0.201809	0.418462	0.575328	0.691566	-0.40404	0.095693	0.145165	0.237933	-0.188444	0.00269477	0.633069	-0.123947	-0.156576	-0.0765327	0.172551	0.288484	0.0180135	0.73562	-0.421566	-0.205901	0.233825	0.257449
19	0.975322	0.779711	0.44879	0.940552	0.674239	0.177751	-0.33446	0.902011	0.635826	0.786373	0.741024	0.676741	0.0285617	-0.0414444	0.625016	-0.389321	0.493488	-0.0449944	0.49312	-0.046006	-0.0147089	-0.220777	0.0263022	0.408088	-0.176471	0.336887	0.159455	0.0332565	0.385354	-0.291319	0.579396	0.120688	0.430199	-0.0203549	-0.0409321
21	0.880874	0.198475	-0.269692	0.668098	0.17274	-0.0108805	-0.0352139	0.632165	0.404883	0.30006	0.264509	0.295885	0.110968	-0.19367	0.0614772	-0.310776	0.326019	-0.0177111	-0.0671018	-0.00216518	-0.0753501	0.664622	0.430853	0.294724	0.00390895	-0.153276	0.390419	-0.00795428	-0.473793	-0.337982	-0.0610514	-0.0126903	0.119929	-0.0539358	-0.040635
22	0.804193	-0.0695517	0.195703	0.718863	0.473248	0.283057	-0.0835723	0.349528	0.251349	0.644465	0.0920174	0.135233	-0.182242	-0.0849897	-0.0327563	-0.00952684	0.467633	0.303012	0.00274869	-0.231995	-0.0820112	-0.415457	0.250052	0.438295	0.286706	0.137902	-0.133581	-0.0870825	-0.093202	0.305113	0.35185	-0.00737525	0.579022	0.132363	-0.1425
23	0.824	0.519662	0.613238	0.778592	0.0378388	0.0307518	-0.209689	0.707361	0.74321	0.829694	0.336789	0.294675	-0.0597084	-0.169703	0.153872	-0.106259	0.727454	-0.261181	0.0919286	0.243624	-0.114864	0.17294	-0.595502	0.707087	0.229583	-0.271961	-0.0169153	-0.113039	0.0266587	0.332403	0.686183	-0.101882	0.253335	0.0138476	-0.103415
24	0.875274	0.484909	0.419626	0.531867	0.242829	-0.0145908	-0.0410818	0.690819	0.517328	0.506899	0.112372	0.320617	0.0771301	-0.0908341	0.0969445	-0.496086	0.573472	-0.148315	0.00881198	0.0276196	-0.0454557	0.304086	-0.292549	0.530136	0.0437235	0.0354361	0.00868718	-0.0400826	-0.21212	-0.38682	0.539985	-0.191315	-0.194231	0.179586	-0.0853385
25	0.232639	-0.079748	0.238931	0.415442	-0.0251125	-0.125127	0.0668002	0.047334	-0.200739	0.207884	0.108986	0.225627	-0.00963312	-0.00429708	0.272077	0.239583	0.279008	-0.199411	-0.0225856	-0.0403451	0.0878948	-0.0302323	0.196502	0.230706	-0.167614	-0.0423929	-0.0664185	0.0545384	-0.146326	-0.383511	0.185146	-0.361471	-0.0320904	0.129352	0.080289
26	0.917051	0.746493	0.690287	0.874956	0.580625	-0.180706	-0.159557	0.859892	0.87186	0.844082	0.574075	0.803694	0.146904	-0.233068	0.48141	-0.341054	0.702618	0.268158	0.114027	-0.0791958	-0.212697	-0.191322	0.298714	0.583442	0.145528	0.279919	-0.170145	-0.0889942	0.573319	-0.364431	0.730234	0.13754	0.0100814	-0.105486	-0.217267
27	0.877493	0.47904	0.366022	0.540154	0.168747	0.126652	0.166841	0.410702	0.7516	0.612103	-0.0361777	0.426551	-0.0188429	0.272697	-0.112844	0.0305749	0.515461	0.304395	0.317782	0.241688	0.273772	-0.406225	-0.293364	0.39428	0.100647	0.415206	0.214395	0.379526	-0.161171	0.365669	0.540363	0.276722	0.182214	0.224069	0.305339
29	-0.280277	0.000914706	0.293726	0.213776	0.0977842	0.151148	-0.159155	-0.0715644	0.13603	0.435392	-0.00297118	0.138248	0.131903	-0.0719084	0.0714733	-0.218288	0.452535	0.022783	0.175677	0.177333	-0.21011	0.206372	-0.564455	0.420835	-0.111907	0.0498714	0.432476	-0.216762	-0.553654	-0.775166	0.0585761	-0.160528	0.371651	0.0268756	-0.198432
30	0.790105	0.220482	0.175018	0.724934	-0.0221953	0.160694	-0.0386869	0.511321	0.606652	0.348291	0.497643	0.136047	0.164283	-0.00286178	0.423359	0.0932082	0.146374	0.435001	-0.0701667	-0.129489	-0.0709379	-0.0650686	-0.155998	0.472981	0.112319	0.128137	-0.0422426	-0.115611	-0.161258	0.0899286	-0.0433957	0.282109	-0.178285	0.0342213	-0.0510248
32	0.956921	0.528394	-0.134664	0.836957	0.477025	0.220199	0.102847	0.932021	0.724182	0.759956	0.718777	0.817578	-0.120448	0.0587382	0.360683	0.269782	0.439147	0.244819	0.222879	0.189011	0.0674044	-0.504274	0.616183	0.382537	-0.141225	0.484664	0.00585319	0.0264853	0.13518	0.125078	0.382114	0.0742917	0.185901	0.171256	0.00543859
33	-0.313244	0.0373914	0.39702	0.145448	-0.119571	0.0393709	-0.0921312	-0.450833	0.177937	0.521126	0.113002	-0.030906	0.210057	-0.150667	-0.145181	-0.316816	0.579641	-0.279205	-0.0955421	-0.204722	-0.209507	-0.115546	0.243779	0.386617	-0.236666	0.309685	0.0642144	-0.309512	-0.438446	-0.0590029	0.588906	0.0265157	-0.142274	-0.135778	-0.217684
34	-0.0497945	0.00573273	0.180719	0.0203429	-0.200373	-0.0782922	-0.0650089	-0.0441517	-0.0795565	0.209168	0.154074	-0.120447	-0.165706	-0.104165	-0.175762	0.059199	0.0844496	0.104682	0.0204503	-0.0866443	0.0381739	0.158581	-0.204691	-0.0239623	0.0833452	0.233494	0.172373	0.0996711	-0.405569	-0.0647617	-0.0190602	0.0578339	0.0774992	0.0259869	-0.00414022
35	0.962879	0.863566	0.658642	0.775018	0.7273	0.0392563	0.133064	0.893882	0.829883	0.847089	0.0841686	0.849869	0.196896	0.0871519	0.592057	0.391472	0.894899	0.197303	0.701951	-0.111995	-0.0641589	0.432501	0.479648	0.901546	-0.252168	0.0341699	-0.0758271	-0.0847214	0.678336	0.094534	0.825026	0.451593	0.376552	-0.169957	-0.101038

## Sheet: S9 Fig
PANEL A	TASK								REST
Participant	Block 1	Block 2	Block 3	Block 4	Block 5	Block 6	Block 7	Block 8	Block 1	Block 2	Block 3	Block 4	Block 5	Block 6	Block 7	Block 8
3	0.696255	0.508364	0.640091	0.514256	0.659048	0.541412	0.541276	0.571186	0.612676	0.522347	0.600218	0.61604	0.600414	0.451932	0.565978	0.502417
4	0.400635	0.575047	0.318851	0.445198	0.376276	0.335507	0.43372	0.405067	0.344152	0.370948	0.388401	0.344056	0.392484	0.386379	0.384218	0.39002
5	0.490777	0.500253	0.560687	0.342912	0.413052	0.388161	0.401126	0.48437	0.357233	0.404691	0.415682	0.476158	0.440772	0.428264	0.469302	0.484744
6	0.411485	0.356798	0.308176	0.405778	0.430628	0.327976	0.374446	0.31864	0.331006	0.336786	0.294094	0.39899	0.348298	0.349556	0.443648	0.344504
7	0.448753	0.649058	0.472695	0.4879	0.509496	0.561426	0.624167	0.619545	0.404115	0.459912	0.291355	0.419832	0.389735	0.383214	0.36058	0.433498
8	0.606717	0.500888	0.506406	0.575211	0.549223	0.433917	0.560227	0.566662	0.492148	0.498987	0.574769	0.524185	0.537412	0.464087	0.477756	0.651159
9	0.449564	0.498766	0.564356	0.493631	0.508995	0.498434	0.533562	0.61443	0.428165	0.421062	0.40369	0.40868	0.375236	0.440858	0.42596	0.520096
10	0.535608	0.517832	0.589607	0.520403	0.693302	0.737244	0.595445	0.626688	0.455042	0.474541	0.532182	0.466306	0.493412	0.536782	0.450071	0.552816
11	0.549086	0.648693	0.588867	0.530463	0.624873	0.517742	0.58263	0.452696	0.473896	0.408621	0.430826	0.451688	0.421343	0.441945	0.523974	0.415204
12	0.600391	0.513476	0.490428	0.536259	0.484557	0.420987	0.377606	0.365859	0.434348	0.460241	0.470992	0.444557	0.459518	0.514314	0.414573	0.355932
13	0.47946	0.520129	0.457613	0.507616	0.569142	0.462453	0.458426	0.529453	0.528745	0.405863	0.492615	0.437434	0.434735	0.471942	0.494807	0.504181
14	0.500964	0.451638	0.373284	0.506993	0.421533	0.426563	0.421099	0.528974	0.331672	0.412017	0.318053	0.395959	0.356547	0.31014	0.315744	0.436422
15	0.520748	0.420995	0.462786	0.462909	0.578418	0.368522	0.512399	0.454481	0.456021	0.458146	0.409388	0.449303	0.448769	0.394566	0.518737	0.411
16	0.444485	0.510625	0.543037	0.489718	0.578209	0.513532	0.346069	0.516985	0.506465	0.476222	0.417922	0.473926	0.476185	0.518568	0.526577	0.564887
17	0.461064	0.547498	0.504825	0.450871	0.478705	0.441257	0.540008	0.548484	0.356256	0.243456	0.277672	0.269979	0.361632	0.362414	0.28083	0.275748
18	0.549405	0.559082	0.628572	0.530286	0.543883	0.691257	0.490328	0.540774	0.466795	0.440473	0.470281	0.412972	0.542479	0.510151	0.496312	0.495029
19	0.500099	0.413521	0.547779	0.535091	0.397962	0.676696	0.619742	0.527749	0.487039	0.393384	0.389794	0.365945	0.348937	0.476244	0.486229	0.402309
21	0.521465	0.497173	0.493203	0.584639	0.547446	0.586088	0.527155	0.411484	0.483451	0.504919	0.524236	0.500099	0.563595	0.488942	0.45242	0.528481
23	0.433745	0.526682	0.466333	0.465722	0.489608	0.42669	0.379309	0.512216	0.328818	0.401713	0.464859	0.458274	0.386883	0.469838	0.431455	0.384967
24	0.406639	0.355894	0.409194	0.504621	0.517638	0.459337	0.337546	0.419395	0.311364	0.391971	0.402283	0.449968	0.42906	0.446383	0.430146	0.505348
25	0.622107	0.562554	0.630104	0.49067	0.463199	0.471659	0.521039	0.45625	0.509914	0.515619	0.548316	0.449509	0.44836	0.422013	0.464414	0.287658
26	0.499391	0.442114	0.492464	0.350784	0.473151	0.362848	0.462494	0.494016	0.347425	0.383416	0.326789	0.275066	0.332342	0.322887	0.377161	0.37777
27	0.509855	0.544457	0.530787	0.673663	0.577837	0.485381	0.523105	0.545148	0.474909	0.52839	0.519873	0.563718	0.482888	0.575234	0.587345	0.514868
30	0.422083	0.488466	0.420823	0.44267	0.550305	0.376254	0.407687	0.504492	0.428951	0.482842	0.36196	0.467715	0.503655	0.443775	0.462937	0.443963
32	0.510504	0.565008	0.469154	0.485293	0.598182	0.506328	0.625813	0.598987	0.33305	0.361111	0.322774	0.28964	0.35285	0.35865	0.380119	0.324589
33	0.451767	0.547937	0.411964	0.375541	0.554746	0.508723	0.583706	0.483227	0.456854	0.460622	0.438531	0.402741	0.496247	0.493804	0.479266	0.427133
34	0.532525	0.393031	0.432457	0.368187	0.448551	0.39565	0.387536	0.486832	0.406529	0.362546	0.430815	0.487759	0.413072	0.442781	0.395247	0.396376
35	0.618795	0.521348	0.529514	0.479749	0.55843	0.44765	0.494429	0.586133	0.435975	0.386175	0.379066	0.335104	0.364645	0.412671	0.339709	0.338254
PANEL B	MOTOR								OBJECT								RANDOM
Participant	Block 1	Block 2	Block 3	Block 4	Block 5	Block 6	Block 7	Block 8	Block 1	Block 2	Block 3	Block 4	Block 5	Block 6	Block 7	Block 8	Block 1	Block 2	Block 3	Block 4	Block 5	Block 6	Block 7	Block 8
3	0.596386	0.430629	0.784515	0.56151	0.809033	0.66287	0.632691	0.42972	0.794117	0.523414	0.691418	0.301211	0.640271	0.44253	0.41092	0.660111	0.698262	0.571048	0.44434	0.680047	0.527838	0.518837	0.580216	0.623727
4	0.446625	0.486325	0.240533	0.381369	0.311783	0.282165	0.502216	0.513594	0.326169	0.730256	0.338615	0.45094	0.455641	0.275533	0.433431	0.363926	0.42911	0.508559	0.377406	0.503285	0.361403	0.448824	0.365511	0.337679
5	0.475895	0.515709	0.516593	0.31165	0.387402	0.383638	0.494181	0.506256	0.470491	0.492028	0.712647	0.33998	0.408914	0.383771	0.266141	0.434158	0.525944	0.493022	0.452821	0.377106	0.442841	0.397075	0.443057	0.512698
6	0.498932	0.386007	0.289834	0.415199	0.4442	0.217119	0.321038	0.32523	0.339201	0.317289	0.395783	0.446988	0.445464	0.472976	0.408112	0.351696	0.396321	0.367098	0.238911	0.355148	0.40222	0.293834	0.394189	0.278994
7	0.507387	0.785045	0.49254	0.453463	0.501874	0.402547	0.675353	0.599275	0.342085	0.693606	0.373266	0.578166	0.435019	0.700723	0.559407	0.70845	0.496787	0.468523	0.552278	0.432072	0.591597	0.581008	0.637741	0.55091
8	0.644216	0.464251	0.538968	0.556824	0.585233	0.422486	0.562564	0.535304	0.715104	0.510379	0.544798	0.523426	0.519209	0.461447	0.598419	0.550069	0.46083	0.528034	0.435451	0.645384	0.543227	0.417817	0.519698	0.614612
9	0.320911	0.401513	0.638374	0.392319	0.591628	0.344155	0.660132	0.668492	0.51793	0.561882	0.397394	0.553311	0.411178	0.572167	0.353134	0.682718	0.509852	0.532902	0.657299	0.535262	0.52418	0.578979	0.587419	0.492081
10	0.422664	0.523471	0.637944	0.635599	0.680743	0.732875	0.66038	0.663154	0.622026	0.627265	0.48376	0.487405	0.726335	0.760144	0.636743	0.530235	0.562134	0.40276	0.647116	0.438205	0.672829	0.718714	0.489212	0.686674
11	0.588119	0.601798	0.560923	0.659567	0.6052	0.448483	0.637244	0.411128	0.512186	0.802181	0.780658	0.486789	0.623883	0.420857	0.523607	0.491916	0.546954	0.542099	0.42502	0.445033	0.645536	0.683886	0.587039	0.455043
12	0.636868	0.512671	0.468845	0.480082	0.497227	0.434096	0.373946	0.377562	0.543803	0.659686	0.510111	0.594832	0.425446	0.53566	0.457859	0.338841	0.620502	0.368072	0.492327	0.533863	0.530997	0.293207	0.301012	0.381173
13	0.503312	0.444704	0.466647	0.522401	0.475331	0.455954	0.460826	0.573446	0.396413	0.492778	0.451686	0.528263	0.640541	0.407888	0.512216	0.559673	0.538654	0.622906	0.454506	0.472184	0.591555	0.523517	0.402237	0.455239
14	0.564169	0.473776	0.376764	0.447097	0.459422	0.331097	0.419031	0.585944	0.420134	0.51822	0.378619	0.557509	0.397226	0.59971	0.371327	0.520772	0.51859	0.362917	0.364469	0.516374	0.407951	0.348882	0.472939	0.480206
15	0.572629	0.365563	0.485057	0.569618	0.54811	0.448341	0.368108	0.491356	0.437842	0.552587	0.426785	0.347339	0.605041	0.372463	0.573962	0.4414	0.551772	0.344837	0.476515	0.47177	0.582103	0.284762	0.595126	0.430688
16	0.455268	0.516907	0.616048	0.496442	0.593773	0.555536	0.302717	0.46333	0.414879	0.593228	0.507047	0.436172	0.582684	0.452443	0.477097	0.586344	0.463307	0.42174	0.506015	0.53654	0.558171	0.532618	0.258393	0.501282
17	0.531316	0.443923	0.40295	0.49648	0.403904	0.531725	0.715885	0.570495	0.330749	0.70718	0.660861	0.442614	0.557088	0.422934	0.439563	0.568807	0.521126	0.491391	0.450664	0.41352	0.475123	0.369112	0.464576	0.506149
18	0.555972	0.70943	0.597458	0.572102	0.593699	0.579358	0.505139	0.553032	0.530511	0.416267	0.797078	0.602146	0.507016	0.538819	0.519874	0.625287	0.561732	0.55155	0.491181	0.41661	0.530932	0.955595	0.445972	0.444002
19	0.463355	0.420219	0.632565	0.502189	0.428968	0.699449	0.683091	0.494682	0.538189	0.391676	0.436258	0.599297	0.335642	0.71476	0.536549	0.53667	0.498752	0.428667	0.574514	0.503786	0.429277	0.615878	0.639585	0.551896
21	0.54702	0.538702	0.543772	0.572667	0.621873	0.595269	0.636016	0.308687	0.480001	0.5271	0.484561	0.558852	0.509414	0.547939	0.458446	0.442446	0.537376	0.425716	0.451277	0.622399	0.511052	0.615057	0.487003	0.483318
23	0.434455	0.51202	0.442402	0.504654	0.427479	0.395121	0.418572	0.498441	0.415234	0.453163	0.529882	0.508161	0.388868	0.479516	0.348818	0.552354	0.451546	0.614864	0.426716	0.384351	0.652478	0.405434	0.370537	0.485854
24	0.391786	0.34006	0.402234	0.559631	0.377365	0.377146	0.328845	0.399916	0.418973	0.304946	0.392731	0.397698	0.603283	0.498853	0.326579	0.435341	0.409158	0.422677	0.432617	0.556535	0.572267	0.502013	0.357216	0.422927
25	0.718165	0.610151	0.652903	0.464186	0.475425	0.467482	0.488657	0.437862	0.557077	0.562712	0.701971	0.532814	0.459628	0.448584	0.643508	0.396369	0.591078	0.514798	0.535439	0.475011	0.454543	0.49891	0.430951	0.534518
26	0.559487	0.29586	0.462276	0.279328	0.460368	0.295832	0.459292	0.467985	0.361608	0.467311	0.626109	0.312889	0.642694	0.35107	0.492048	0.472	0.577079	0.563172	0.389006	0.460134	0.31639	0.441641	0.436142	0.542062
27	0.513296	0.601299	0.531653	0.767905	0.493942	0.49836	0.530045	0.499871	0.504114	0.576326	0.492256	0.593743	0.722384	0.470248	0.472976	0.556601	0.512155	0.455746	0.568451	0.659342	0.517187	0.487536	0.566294	0.578972
30	0.351363	0.489795	0.41511	0.427405	0.50971	0.333138	0.408321	0.517792	0.54177	0.439309	0.477314	0.498868	0.586219	0.387361	0.430213	0.513117	0.373116	0.536294	0.370044	0.401738	0.554986	0.408263	0.384526	0.482568
32	0.547264	0.413108	0.442743	0.40112	0.627845	0.558865	0.689713	0.578357	0.378476	0.601703	0.521512	0.51683	0.727998	0.412558	0.62885	0.539772	0.605771	0.680212	0.443209	0.537927	0.438701	0.547561	0.558874	0.678833
33	0.556212	0.545406	0.392082	0.396535	0.621892	0.469824	0.709578	0.449182	0.431247	0.543146	0.422743	0.424182	0.441689	0.492516	0.493655	0.442117	0.367841	0.555257	0.421069	0.305905	0.600657	0.563827	0.547885	0.558383
34	0.506672	0.452506	0.476237	0.420629	0.444869	0.417714	0.306206	0.475471	0.495161	0.3656	0.481993	0.389573	0.42824	0.395093	0.459444	0.436417	0.595742	0.360986	0.339141	0.29436	0.472546	0.374142	0.396957	0.548607
35	0.65692	0.60908	0.545405	0.455899	0.577975	0.440591	0.385856	0.520783	0.663678	0.498959	0.31468	0.436424	0.486017	0.456977	0.536726	0.551575	0.535788	0.456007	0.728457	0.546923	0.611297	0.445382	0.560705	0.686042

## Sheet: S10 Fig
MOTOR GROUP HEAT MAP - PANEL A
	0	0	0	0	0	0	0	0	0	0	0	0	0	0	1.65344e-05	3.30688e-06	0	0	0	0	8.84017e-06	1.53978e-05	1.58267e-05	4.96201e-05	3.13721e-05	2.16713e-05	2.19081e-05	1.0334e-05	0	0	0	0	0	0	0	0	0	0	0	0	0	0	0	0
	0	0	0	0	0	0	0	0	0	0	3.30688e-06	0	4.69925e-06	1.79268e-05	1.65344e-05	3.30688e-06	2.24794e-05	1.25267e-05	0	6.52256e-05	4.04969e-05	8.83349e-05	0.000204446	0.00017497	7.79476e-05	1.76007e-05	4.29165e-05	2.40002e-05	0	0	0	0	0	0	0	0	0	0	0	0	0	0	0	0
	0	0	0	0	0	0	0	0	0	6.61376e-06	1.32275e-05	6.61376e-06	1.65665e-05	3.611e-05	2.39871e-05	1.08188e-05	4.81565e-05	6.05634e-05	7.1554e-06	0.000144311	0.000296906	0.00047942	0.000804579	0.000560754	0.000226346	0.000218096	0.000135947	4.4144e-05	3.52181e-05	1.70068e-05	1.60993e-05	4.00524e-05	0	0	0	0	0	0	0	0	0	0	0	0
	0	0	0	0	0	0	0	0.000303701	0.000255709	3.79166e-05	0.000209255	7.99469e-05	3.54459e-05	5.92304e-05	5.19049e-05	6.07965e-05	7.25026e-05	0.000239446	0.000200466	0.000458958	0.00102462	0.0055179	0.0053244	0.00179429	0.0009617	0.000450028	0.000280261	0.000105272	7.73443e-05	7.26287e-05	4.98159e-05	0.000103634	0.000167895	0.000293721	9.37215e-05	4.10831e-05	0	0	0	0	0	0	0	0
	0	0	0	0	0	0	0	0.00023998	0.000540325	0.000543641	0.00037406	0.000329498	0.000161116	0.00017588	0.000176988	0.000154906	0.000192773	0.000538102	0.00105124	0.00240079	0.00485671	0.00573924	0.006107	0.00495715	0.00292575	0.000967194	0.000318492	0.000216702	0.000151197	0.000134186	0.000135339	0.000158521	0.000136694	0.000486445	0.000312643	0.000352707	0.000107134	0	0	0	0	0	0	0
	0	0	0	0	0	0	0	5.44892e-05	0.000641958	0.000587716	0.000401428	0.000463463	0.000301788	0.000244022	0.000575579	0.000488376	0.00078837	0.00239938	0.00364699	0.00450724	0.00318577	0.00281138	0.00289382	0.00306909	0.00372762	0.00391854	0.00207096	0.000473979	0.0004014	0.000287637	0.000349004	0.000359594	0.000190926	0.000263085	0.000254177	0.000522802	0.000244978	0	0	0	0	0	0	0
	0	0	0	0	0	0	0	4.42347e-05	0.000275721	0.000249141	0.000395675	0.000544345	0.00066314	0.000676419	0.000621864	0.00112645	0.00252134	0.00407042	0.00366082	0.00279498	0.00232127	0.00226124	0.00233466	0.00211	0.00231482	0.00282923	0.00384381	0.0011468	0.000784494	0.000492967	0.000549139	0.000383016	0.00036942	0.000267837	0.000215344	0.000156685	2.71565e-05	0	0	0	0	0	0	0
	0	0	0	0	0	0	0	0	0.000153895	0.000455369	0.000376744	0.000621946	0.000649439	0.00102559	0.00144278	0.00173031	0.0022413	0.00239847	0.00259996	0.00278061	0.00214222	0.00217877	0.00208135	0.00210209	0.00226417	0.00201919	0.00194843	0.00160996	0.00137684	0.000879175	0.000967637	0.000517866	0.000260573	0.000150666	0.000126373	0.000113084	4.63778e-05	2.86172e-06	0	0	0	0	0	0
	0	0	0	0	0	0	0	0	3.91349e-05	0.000299955	0.000644841	0.00082636	0.001814	0.0019382	0.00211498	0.00166624	0.0019317	0.00219934	0.00217462	0.00262676	0.00293145	0.00258809	0.00204525	0.00177941	0.00201868	0.00154262	0.00159039	0.00177135	0.00169229	0.00153921	0.00135327	0.000969525	0.000395037	0.000326634	0.000236778	0.000196912	6.83719e-05	0	0	0	0	0	0	0
	0	0	0	0	0	0	0	0	6.127e-05	0.000267755	0.000459525	0.00233501	0.00371169	0.00227276	0.00195408	0.0018912	0.00183944	0.00189934	0.00222113	0.00274083	0.00344601	0.00368173	0.00270378	0.00243186	0.00219667	0.00202552	0.00166693	0.00159783	0.00169207	0.00228189	0.00206355	0.00248113	0.0010339	0.000269042	0.000205502	0.000127489	0	0	0	0	0	0	0	0
	0	0	0	0	0	0	0	4.60236e-06	0.000164832	0.000481065	0.000823619	0.00244049	0.00346203	0.00226426	0.00177032	0.00179548	0.00183293	0.00187213	0.00212471	0.00293735	0.0041332	0.00548937	0.00468581	0.00339638	0.00296376	0.00229368	0.00202501	0.00172333	0.00229884	0.00273205	0.00353136	0.00427617	0.00280686	0.000759144	0.000331943	0.000192935	3.92465e-05	0	0	0	0	0	0	0
	0	0	0	0	0	0	0	0.000313383	0.00101134	0.00115115	0.00108532	0.00251232	0.00340325	0.00232293	0.00181472	0.00171962	0.00171188	0.00198767	0.00206944	0.00305814	0.00536766	0.0238682	0.023499	0.00685479	0.00362343	0.00279724	0.00234767	0.00241172	0.00272114	0.00297576	0.00380592	0.00562986	0.00347915	0.00133215	0.00107447	0.00136272	0.000522929	0	0	0	0	0	0	0
	0	0	0	0	0	0	0	0.000505814	0.00247048	0.00247422	0.00171574	0.00287377	0.00489347	0.00278865	0.0023038	0.00224033	0.0019452	0.00212184	0.00251002	0.00341012	0.00643499	0.0351427	0.0323768	0.00690972	0.00380834	0.00344336	0.00269042	0.00250325	0.00278845	0.00304444	0.00416361	0.00643582	0.00374367	0.00153969	0.00142151	0.00181253	0.00108697	0	0	0	0	0	0	0
	0	0	0	0	0	0	0	0	1.77705e-05	0.00110553	0.0032843	0.00429713	0.00623421	0.00431441	0.00316219	0.00241017	0.00224145	0.0025544	0.0028024	0.00357292	0.00475212	0.00653472	0.00689892	0.00486035	0.00324735	0.00276174	0.00232122	0.00249537	0.00264792	0.00351843	0.00488785	0.00904832	0.00434746	0.00135815	0.00107226	0.00127504	6.41088e-05	0	0	0	0	0	0	0
	0	0	0	0	0	0	0	0	0	9.47873e-05	0.000823939	0.00581885	0.00909875	0.00573418	0.00359815	0.00272651	0.0026546	0.00266392	0.00285816	0.00323677	0.00320584	0.00369923	0.004272	0.00423499	0.0025891	0.00217401	0.00238909	0.00225679	0.00305526	0.00343203	0.005507	0.00986128	0.00436279	0.00134516	0.00074964	0.000622143	7.12776e-06	0	0	0	0	0	0	0
	0	0	0	0	0	0	0	0	4.60236e-06	1.77483e-05	0.000635	0.00263624	0.00568971	0.00654626	0.0046371	0.00298265	0.00257003	0.00291281	0.00246653	0.00260087	0.00265793	0.00283792	0.00289196	0.00294995	0.00227297	0.00184579	0.00217707	0.00249967	0.00324152	0.00377949	0.00514912	0.00473625	0.00135797	0.00105066	0.000608071	0.000826281	4.55539e-06	0	0	0	0	0	0	0
	0	0	0	0	0	0	0	0	4.60236e-06	0.000312149	0.00125285	0.00168922	0.00168525	0.00277362	0.0029945	0.00310115	0.00305014	0.0028644	0.00234314	0.00185205	0.00165903	0.00197807	0.00163954	0.00212541	0.00228448	0.00229677	0.00270478	0.00290238	0.00338313	0.00268928	0.00240701	0.00128624	0.000939355	0.000719284	0.000452148	0.000594442	4.42008e-06	0	0	0	0	0	0	0
	0	0	0	0	0	0	0	0	0.000134814	0.0010039	0.000924893	0.000895136	0.000802877	0.00114089	0.00112098	0.00129292	0.00208793	0.00359544	0.0025186	0.00190531	0.00116272	0.00121088	0.00117567	0.0016859	0.001957	0.00290781	0.00302264	0.00192994	0.00152321	0.00136006	0.000903199	0.000679505	0.00084869	0.000711879	0.000623971	0.000675638	0	0	0	0	0	0	0	0
	0	0	0	0	0	0	0	0.000199825	0.000747604	0.000620909	0.000849684	0.000571414	0.000455369	0.000322809	0.000447355	0.000627099	0.000643098	0.00138267	0.00128405	0.000940948	0.000860678	0.000886393	0.000962013	0.00128245	0.00143141	0.00143421	0.00100828	0.00039105	0.00031009	0.000431975	0.000328131	0.000405398	0.000359385	0.000514672	0.000565077	0.00132978	0.000233917	0	0	0	0	0	0	0
	0	0	0	0	0	0	0	0.000229211	0.000698558	0.000901711	0.000813257	0.000313829	0.000260856	0.000112875	0.000185636	0.000200137	0.000247212	0.000314677	0.000389134	0.000355567	0.000671474	0.00091974	0.000846603	0.000680461	0.000584212	0.000455151	0.000220002	0.000229921	0.000143402	0.000118018	0.000116389	9.44121e-05	0.00012503	0.000342023	0.000551408	0.000508266	0.000428017	0	0	0	0	0	0	0
	0	0	0	0	0	0	0	0	7.83208e-06	0.000101303	0.000396034	7.73799e-05	3.27735e-05	3.54308e-06	0	3.84753e-05	4.35578e-05	1.85187e-05	5.40901e-05	0.000124911	0.000187333	0.00034873	0.000397424	0.000167689	0.000171451	0.000116663	0.000119027	9.57236e-05	6.88962e-05	3.32883e-05	1.71319e-05	1.71319e-05	4.01786e-05	5.69308e-05	2.57007e-05	6.69572e-05	0.000105959	0	0	0	0	0	0	0
	0	0	0	0	0	0	0	0	0	0	1.72355e-05	2.2777e-05	0	0	3.37076e-05	2.01795e-05	9.06477e-06	2.2777e-05	9.11079e-06	7.83856e-05	7.39138e-05	3.93227e-05	4.49115e-05	1.15456e-05	3.68123e-05	1.29202e-05	0	0	1.31303e-05	3.22129e-05	8.7535e-06	4.37675e-06	0	0	0	0	0	0	0	0	0	0	0	0
	0	0	0	0	0	0	0	0	0	0	0	0	0	0	2.38997e-05	0	0	0	0	1.15456e-05	8.31281e-06	4.42008e-06	1.76803e-05	0	3.125e-05	0	4.46429e-06	0	0	0	4.37675e-06	0	0	0	0	0	0	0	0	0	0	0	0	0
	0	0	0	0	0	0	0	0	0	0	0	0	0	0	0	0	0	0	0	0	0	0	0	0	0	0	0	0	0	0	0	0	0	0	0	0	0	0	0	0	0	0	0	0
OBJECT GROUP HEAT MAP - PANEL A
	0	0	0	0	0	0	0	0	0	0	0	0	0	0	0	0	5.61545e-06	2.80773e-06	0	0	1.19579e-05	8.19135e-06	6.658e-05	2.51997e-05	2.53542e-05	0	0	0	3.77834e-05	1.40977e-05	0	0	0	0	0	0	0	0	0	0	0	0	0	0
	0	0	0	0	0	0	0	0	0	0	0	0	0	0	0	5.61545e-06	3.7515e-06	0	0	2.55324e-05	9.7259e-05	8.88508e-05	0.0001422	9.55966e-05	5.92598e-05	1.83464e-05	0	3.81563e-06	3.62516e-05	1.10685e-05	0	3.98597e-06	7.97194e-06	0	0	0	0	0	0	0	0	0	0	0
	0	0	0	0	0	0	0	0	0	0	0	0	2.80773e-06	2.24618e-05	1.96777e-05	4.24922e-05	3.51924e-05	3.51169e-05	6.39151e-05	5.65619e-05	0.000167336	0.000524084	0.000672997	0.000378238	0.000167646	0.00012273	0.000105425	7.00376e-05	1.66154e-05	9.23645e-06	0	3.98597e-06	1.59439e-05	0	0	0	0	0	0	0	0	0	0	0
	0	0	0	0	0	0	0	0.000364786	0.000191614	7.31693e-05	0.000117229	5.9489e-05	6.82705e-05	7.01932e-05	5.00751e-05	4.13504e-05	9.39638e-05	0.000183206	0.000220444	0.000244316	0.000753434	0.00413335	0.00420699	0.00108877	0.000551488	0.000184369	0.00017046	0.000101517	1.19964e-05	3.30173e-05	1.22532e-05	3.98597e-06	7.22781e-06	0.000130048	5.58036e-05	2.85714e-05	7.14286e-06	0	0	0	0	0	0	0
	0	0	0	0	0	0	0	9.36614e-05	0.000414679	0.000348119	0.000434444	0.00038492	0.000258618	0.000163183	0.000131764	0.000149834	0.000227768	0.000478148	0.000771239	0.00237596	0.00310244	0.00403518	0.00375166	0.0028984	0.00175485	0.000658391	0.000406076	0.000293096	0.000189829	6.71607e-05	0.000110567	5.0223e-05	0.000271932	0.000387034	0.000266299	0.000170345	7.9124e-05	0	0	0	0	0	0	0
	0	0	0	0	0	0	0	9.48796e-05	0.000310165	0.000239457	0.000359489	0.000487552	0.000300714	0.000398503	0.000426307	0.000422423	0.000884721	0.00213415	0.00313553	0.00340717	0.00284539	0.00232003	0.00253422	0.00259619	0.0027216	0.00330207	0.00192055	0.000703012	0.000381649	0.000233761	0.000223235	0.00019732	0.00044478	0.00022362	0.00017488	0.000266428	0.000194722	0	0	0	0	0	0	0
	0	0	0	0	0	0	0	1.37649e-05	0.000228283	0.00027402	0.000565561	0.000478251	0.000389211	0.000474902	0.000495844	0.000910106	0.00238259	0.00397551	0.00299012	0.00209847	0.00204165	0.00189205	0.00185388	0.0019749	0.00236262	0.00308313	0.00358692	0.00114791	0.000768478	0.000524718	0.000321654	0.000221171	0.000417438	0.000314276	0.000105383	0.000163988	1.58996e-05	0	0	0	0	0	0	0
	0	0	0	0	0	0	0	0	0.000133218	0.000193669	0.000427226	0.000498048	0.000891528	0.000724996	0.00111979	0.0019654	0.00250491	0.00268458	0.00252488	0.00206068	0.00203809	0.00188189	0.00170878	0.00191012	0.00208125	0.00262194	0.00200035	0.00177676	0.00136622	0.00102137	0.000668876	0.000361312	0.000255049	0.000254139	0.000153976	0.00011754	2.56135e-05	0	0	0	0	0	0	0
	0	0	0	0	0	0	0	0	0.000163724	5.83563e-05	0.000177153	0.000609128	0.00175257	0.00269671	0.00227234	0.00186891	0.00202517	0.00200151	0.00224578	0.00231388	0.00217535	0.00189787	0.00207769	0.00175873	0.00192249	0.00214828	0.00188574	0.00183251	0.00157171	0.00157342	0.00126051	0.000906411	0.000462455	0.00018664	0.000219791	0.000120382	1.65168e-05	4.21159e-06	0	0	0	0	0	0
	0	0	0	0	0	0	0	0	5.51576e-05	0.000155738	0.0004656	0.00244011	0.00428006	0.00289011	0.00209396	0.00178118	0.00183078	0.00178044	0.00221229	0.00247093	0.00263212	0.00309122	0.00249718	0.00239088	0.00230042	0.00200353	0.00174842	0.00185228	0.00198601	0.00232114	0.00267839	0.00281876	0.00102828	0.000167438	0.000104918	0.000136188	1.68464e-05	0	0	0	0	0	0	0
	0	0	0	0	0	0	0	0	0.000149589	0.000673306	0.000614378	0.00243729	0.00415988	0.00258958	0.00202199	0.00180423	0.00169636	0.00179518	0.00201084	0.00242118	0.00401213	0.00482739	0.00469843	0.00370804	0.0028236	0.00234951	0.00205183	0.00201862	0.00253306	0.0027551	0.00317896	0.00474308	0.00278812	0.00083965	0.000509495	0.000201541	1.6089e-05	0	0	0	0	0	0	0
	0	0	0	0	0	0	0	0.000253633	0.000842677	0.000893788	0.000952101	0.0024168	0.00444801	0.00288738	0.00207949	0.00193262	0.00150602	0.00186706	0.0020633	0.00320198	0.005077	0.0220729	0.0227315	0.00610237	0.00372652	0.00294641	0.00251816	0.00246382	0.00279471	0.00288122	0.0035297	0.00602473	0.0036702	0.00155374	0.00112662	0.00105591	0.000237887	0	0	0	0	0	0	0
	0	0	0	0	0	0	0	0.000237913	0.00136369	0.00186242	0.00155063	0.00233064	0.00448169	0.00309114	0.00253611	0.0018665	0.00190046	0.00197992	0.00217477	0.00316092	0.00581039	0.0327519	0.0324143	0.00676511	0.0039929	0.00294742	0.00269545	0.00248287	0.00295849	0.00308071	0.0047285	0.00718204	0.0039851	0.00124385	0.00110276	0.00144595	0.000476686	0	0	0	0	0	0	0
	0	0	0	0	0	0	0	0	3.78124e-05	0.000794803	0.0031723	0.00478578	0.00651285	0.00447833	0.00292468	0.00258181	0.00235829	0.0024708	0.00301278	0.00361625	0.00533791	0.00714833	0.00746696	0.00471814	0.00357766	0.00289723	0.00274495	0.00265186	0.00308423	0.00371054	0.00518867	0.0100859	0.00514269	0.00127006	0.000845254	0.00102653	4.78907e-05	0	0	0	0	0	0	0
	0	0	0	0	0	0	0	0	0	1.35281e-05	0.000894151	0.00534462	0.0113664	0.00623813	0.00383641	0.00335455	0.00238045	0.00256786	0.00266759	0.00341463	0.00377035	0.00362482	0.0036642	0.00354838	0.00303565	0.00239421	0.00235853	0.00295276	0.00300571	0.00431645	0.0067359	0.0110808	0.00459699	0.00101729	0.000569277	0.000602383	0	0	0	0	0	0	0	0
	0	0	0	0	0	0	0	0	0	3.0275e-05	0.000652712	0.00215463	0.00647885	0.00680702	0.00422525	0.00306752	0.00290552	0.00298118	0.00285557	0.00265283	0.00255817	0.00244506	0.00258815	0.00248926	0.00277773	0.00230508	0.00245762	0.00304271	0.00334973	0.00431347	0.00540548	0.00620955	0.00266523	0.00102729	0.000465653	0.000440406	6.11546e-06	0	0	0	0	0	0	0
	0	0	0	0	0	0	0	0	0	0.000277022	0.00126697	0.0015969	0.00216075	0.00359182	0.00385635	0.00388727	0.0027145	0.00270996	0.00308	0.00255889	0.00199282	0.00164344	0.00175026	0.00183535	0.00218486	0.00286222	0.00296129	0.00337402	0.00304538	0.00318595	0.00276774	0.00240905	0.00130896	0.000868134	0.000836059	0.000581697	4.21159e-06	0	0	0	0	0	0	0
	0	0	0	0	0	0	0	0	0.000223295	0.000959083	0.00100271	0.00104262	0.00103246	0.00129083	0.00144064	0.0018418	0.00262923	0.00380179	0.00276187	0.00182044	0.0013954	0.00124996	0.0016082	0.00183354	0.00212933	0.00313657	0.003282	0.00230227	0.00179866	0.0011471	0.00083911	0.000765538	0.000763636	0.00103413	0.000785198	0.00063239	4.62173e-05	0	0	0	0	0	0	0
	0	0	0	0	0	0	0	0.000235932	0.00144785	0.00150255	0.000879703	0.000799205	0.000687229	0.000391775	0.000411031	0.00057427	0.00107193	0.00147228	0.00128401	0.00127487	0.00109326	0.00128256	0.00112152	0.00138427	0.00125687	0.00160176	0.00102991	0.000664801	0.000612916	0.000382452	0.000465316	0.000429036	0.000535534	0.000749226	0.00101196	0.00145886	0.00031311	0	0	0	0	0	0	0
	0	0	0	0	0	0	0	0.000177133	0.000890674	0.00123579	0.000776939	0.000450579	0.000296213	0.00015377	0.000155577	0.000196396	0.000235586	0.000232393	0.000243928	0.000416117	0.000667367	0.00106166	0.000813608	0.000757021	0.000497804	0.000368594	0.000290593	0.000159965	0.000115736	0.000117351	0.000103505	6.22928e-05	0.000343705	0.000365568	0.000458721	0.000886295	0.000578185	0	0	0	0	0	0	0
	0	0	0	0	0	0	0	1.2287e-05	4.98154e-05	0.00023262	0.000354472	0.00014308	7.83255e-05	3.68611e-05	4.89682e-05	3.08893e-05	5.98659e-05	4.43155e-05	5.84761e-05	0.000172716	0.000153655	0.000527017	0.00045904	0.000138421	0.000123426	7.53697e-05	8.66936e-05	5.75994e-05	4.91989e-05	1.17676e-05	1.19231e-05	6.50057e-05	6.71752e-05	0.000121605	0.000133298	7.2841e-05	0.000153125	0	0	0	0	0	0	0
	0	0	0	0	0	0	0	0	0	0	0	0	8.19135e-06	2.89639e-05	6.63491e-05	9.78266e-06	8.95895e-06	1.10297e-05	8.30727e-06	3.74556e-05	3.61779e-05	3.71405e-05	0.000106894	1.71703e-05	1.25725e-05	3.25578e-05	3.37225e-05	1.66923e-05	3.07901e-05	8.01608e-06	0	0	4.46429e-06	3.0506e-05	3.02533e-05	3.72024e-05	0	0	0	0	0	0	0	0
	0	0	0	0	0	0	0	0	0	0	0	0	0	1.22126e-05	0	4.09567e-06	0	0	0	3.14833e-05	8.19135e-06	0	3.26236e-05	0	1.50183e-05	1.47741e-05	4.42008e-06	1.32603e-05	0	0	0	0	0	0	3.72024e-06	3.72024e-06	0	0	0	0	0	0	0	0
	0	0	0	0	0	0	0	0	0	0	0	0	0	0	0	0	0	0	0	0	0	0	0	1.15629e-05	3.05129e-05	1.26558e-05	4.42008e-06	0	0	0	0	0	0	0	0	0	0	0	0	0	0	0	0	0
RANDOM GROUP HEAT MAP - PANEL A
	0	0	0	0	0	0	0	0	0	0	0	0	1.51332e-05	0	0	0	0	0	3.33156e-06	1.77936e-05	1.47897e-05	1.09778e-05	0	1.07143e-05	3.57143e-06	3.54308e-06	2.48016e-05	2.9813e-05	2.29244e-05	0	0	2.95648e-06	0	0	0	0	0	0	0	0	0	0	0	0
	0	0	0	0	0	0	0	0	0	0	0	0	0	2.83152e-05	1.05489e-05	3.33156e-06	9.24452e-06	4.8804e-05	4.91861e-05	4.88074e-05	4.61122e-05	7.16264e-05	0.000140187	8.62464e-05	1.08012e-05	5.89003e-05	4.2298e-05	6.05213e-05	1.03134e-05	0	2.95648e-06	1.77389e-05	0	0	0	0	0	0	0	0	0	0	0	0
	0	0	0	0	0	0	0	0	0	0	0	0	1.33262e-05	2.37726e-05	3.41773e-05	2.72923e-05	2.15809e-05	6.08007e-05	8.0845e-05	8.44483e-05	0.000248987	0.000523462	0.000694917	0.000410775	8.64523e-05	0.0001296	0.000152163	0.000107098	1.3451e-05	1.58478e-05	2.95648e-06	2.95648e-06	0	0	0	0	0	0	0	0	0	0	0	0
	0	0	0	0	0	0	0	0.000418297	0.000238207	4.33347e-05	9.32842e-05	2.09213e-05	1.67168e-05	3.25654e-05	7.73914e-05	6.1342e-05	7.16036e-05	0.000133336	0.00020739	0.000524156	0.000917629	0.00340195	0.00393865	0.00121549	0.000507546	0.000262747	0.000179539	0.000149362	6.24539e-05	0.000122898	3.48543e-05	4.5512e-05	0	0.000172583	2.6827e-05	0	0	0	0	0	0	0	0	0
	0	0	0	0	0	0	0	0.000138546	0.000524712	0.00031775	0.000249028	0.000200164	0.000231197	9.03497e-05	0.000119036	0.000163514	0.00027399	0.000548121	0.000819514	0.00232609	0.00311453	0.00413161	0.00349845	0.00263813	0.0019909	0.000917954	0.000548634	0.000300399	0.000183959	0.000185191	0.000125719	0.000173951	0.000158637	0.000365338	0.000293628	0.000240914	4.05709e-05	0	0	0	0	0	0	0
	0	0	0	0	0	0	0	0	0.000214836	0.000418718	0.000400067	0.000409014	0.0003881	0.00022299	0.000388782	0.000593269	0.000818926	0.00210892	0.00385174	0.00390969	0.00266856	0.0023521	0.00214677	0.00195749	0.00218385	0.00251995	0.00167796	0.000682935	0.000385464	0.000183743	0.000155384	0.00021642	0.000391215	0.00033297	0.000235714	0.000388136	0.000229316	0	0	0	0	0	0	0
	0	0	0	0	0	0	0	0	8.93995e-05	0.000386925	0.000497925	0.00043798	0.0003994	0.000461607	0.000644826	0.000997821	0.00248541	0.00481589	0.00407716	0.00298194	0.00236705	0.00180276	0.00187831	0.00166191	0.00214154	0.00264251	0.00378967	0.00120955	0.0006745	0.000540444	0.000403879	0.000422545	0.00036201	0.000312306	0.000149051	0.000236248	3.81563e-06	0	0	0	0	0	0	0
	0	0	0	0	0	0	0	0	5.99997e-05	0.000262674	0.000334191	0.000544495	0.000762025	0.000819535	0.00114127	0.0017017	0.00229579	0.00221752	0.00283991	0.00272645	0.00205189	0.00219233	0.00182669	0.00170899	0.00214622	0.00237635	0.00212463	0.0014161	0.00117048	0.000764341	0.000666028	0.000527085	0.000401738	0.000288626	0.000219252	0.000138459	1.52983e-05	0	0	0	0	0	0	0
	0	0	0	0	0	0	0	2.65731e-06	6.72966e-05	0.000194122	0.000412079	0.00069027	0.00201668	0.0022322	0.00204652	0.00229058	0.00184701	0.00201915	0.00224798	0.00275062	0.00248519	0.00240443	0.00237047	0.00236382	0.00228866	0.00237808	0.00169269	0.00187814	0.00189116	0.00152921	0.00162524	0.0011101	0.000448096	0.000290786	0.000113861	0.000193416	1.79029e-05	0	0	0	0	0	0	0
	0	0	0	0	0	0	0	2.65731e-06	3.59303e-05	0.000122705	0.000550606	0.00224764	0.00424102	0.00254496	0.00229976	0.00181267	0.00178309	0.00184557	0.00236859	0.00296238	0.00342599	0.00339355	0.00331839	0.002683	0.00202978	0.00201647	0.00197447	0.00207063	0.00192661	0.00240171	0.00238727	0.0027814	0.000844293	0.000284244	0.00015402	5.69165e-05	1.09778e-05	0	0	0	0	0	0	0
	0	0	0	0	0	0	0	0	0.000231157	0.000269302	0.000430533	0.0020723	0.00393686	0.00259951	0.00230079	0.00198519	0.00161398	0.00166014	0.0019654	0.00316088	0.00452407	0.00621081	0.00505853	0.0035696	0.00259696	0.00228464	0.0021166	0.00212275	0.00231828	0.00302803	0.00336674	0.00488372	0.00240995	0.000798346	0.000333736	0.000130843	0	0	0	0	0	0	0	0
	0	0	0	0	0	0	0	0.000109849	0.000562095	0.000944062	0.000767945	0.00175396	0.00380994	0.00260355	0.00217312	0.00203042	0.00181477	0.00193605	0.0021545	0.00309612	0.00572906	0.0274156	0.0267087	0.0068407	0.00434695	0.00288549	0.00258681	0.00270724	0.0028031	0.00312625	0.00383453	0.00587352	0.00229949	0.0011033	0.00081134	0.00103921	0.000234645	0	0	0	0	0	0	0
	0	0	0	0	0	0	0	0.000215834	0.00156875	0.00197538	0.00109584	0.00222225	0.00378611	0.00263373	0.00244819	0.00225973	0.00192595	0.00222185	0.00258636	0.00400791	0.00686035	0.0382068	0.0348063	0.00696149	0.00426225	0.00296718	0.00231907	0.00269123	0.00286132	0.00343193	0.00410678	0.00682576	0.00316875	0.00119164	0.000758578	0.000884507	0.000474054	0	0	0	0	0	0	0
	0	0	0	0	0	0	0	0	2.252e-05	0.00106418	0.00298464	0.00432334	0.00570697	0.00430616	0.00311473	0.00244107	0.00249087	0.00263099	0.00314581	0.00393153	0.00548586	0.00718521	0.00740028	0.00513538	0.0033088	0.00272621	0.00247752	0.00283267	0.0030126	0.0033981	0.00491723	0.00856601	0.00400214	0.0011292	0.000775756	0.000845778	3.74417e-05	0	0	0	0	0	0	0
	0	0	0	0	0	0	0	0	3.60023e-06	8.67319e-05	0.000778283	0.00469501	0.00883073	0.00611505	0.00389348	0.00276291	0.00290891	0.00252814	0.00291394	0.00325331	0.00383239	0.00405633	0.00399088	0.00400868	0.00325837	0.00245176	0.0027646	0.00261636	0.00329813	0.00390161	0.00614327	0.0102946	0.00389333	0.00121807	0.000703807	0.000621691	3.84852e-06	0	0	0	0	0	0	0
	0	0	0	0	0	0	0	0	0	0	0.0005086	0.0023173	0.00613675	0.00667333	0.00415255	0.0033677	0.00294923	0.00254733	0.00246207	0.00243843	0.00272599	0.0025922	0.00307689	0.0029027	0.00272282	0.00252229	0.00259668	0.00311213	0.00343899	0.00405446	0.00462415	0.00560871	0.0018143	0.000828097	0.000509194	0.000577895	3.57143e-06	0	0	0	0	0	0	0
	0	0	0	0	0	0	0	0	1.21753e-05	0.000212191	0.000824119	0.0014459	0.00232268	0.00293481	0.00295227	0.00288254	0.00305091	0.00296787	0.00268424	0.00201448	0.00184443	0.00173377	0.00211854	0.00237205	0.0028768	0.00270599	0.00321068	0.00321811	0.00334638	0.0027201	0.00213303	0.0017739	0.00101585	0.000383111	0.000429227	0.000401044	0	0	0	0	0	0	0	0
	0	0	0	0	0	0	0	0	0.000175881	0.000690977	0.00113307	0.000734699	0.000701641	0.00110578	0.00140655	0.00136338	0.0021286	0.00382465	0.00285823	0.00197231	0.00140502	0.00140167	0.00147981	0.00157813	0.00239758	0.00338462	0.00336999	0.00216216	0.00118698	0.000748696	0.00105793	0.000726492	0.000777295	0.000629036	0.000398523	0.000495676	1.85052e-05	0	0	0	0	0	0	0
	0	0	0	0	0	0	4.02188e-06	0.000171791	0.000942634	0.000975972	0.000707358	0.000513525	0.000431871	0.000529879	0.000458532	0.000481794	0.000635631	0.00149687	0.001653	0.00131385	0.000960386	0.001185	0.0010631	0.00109026	0.00177399	0.00163762	0.00115967	0.000523277	0.000406441	0.000335679	0.000365204	0.000507845	0.000597391	0.000608389	0.000676419	0.000798109	0.000169795	0	0	0	0	0	0	0
	0	0	0	0	0	0	0	9.21704e-05	0.000431341	0.000653973	0.000479612	0.000283162	0.000128735	0.000105142	0.000160009	0.000179333	0.000235506	0.000190481	0.000374902	0.000357773	0.000597944	0.00107172	0.000793261	0.000591216	0.000550999	0.000284985	0.000142169	8.11609e-05	9.59685e-05	0.000100397	9.29014e-05	9.36846e-05	0.000208198	0.000330445	0.000539998	0.00101909	0.000534681	0	0	0	0	0	0	0
	0	0	0	0	0	0	0	0	3.78278e-05	3.71268e-05	0.00023227	8.22307e-05	2.72766e-05	2.35609e-05	2.83083e-05	2.80821e-05	7.01114e-05	8.59806e-05	0.000134094	6.6406e-05	6.25211e-05	0.000568432	0.000458126	0.0001405	7.58256e-05	9.43675e-05	4.28123e-05	8.19382e-05	4.77789e-05	3.61428e-05	3.21272e-05	2.35774e-05	0.000102365	8.60946e-05	2.88973e-05	7.96689e-05	0.000108947	0	0	0	0	0	0	0
	0	0	0	0	0	0	0	0	0	0	0	0	0	7.56659e-06	6.86813e-06	1.1646e-05	3.09515e-05	1.05622e-05	5.51047e-05	4.1648e-05	1.77108e-05	2.5645e-05	2.91035e-05	7.62157e-05	3.91524e-05	2.62987e-05	7.47488e-06	1.04787e-05	2.78518e-05	1.83455e-05	0	3.33156e-06	9.99467e-06	1.73774e-05	3.57143e-06	0	3.07882e-06	0	0	0	0	0	0	0
	0	0	0	0	0	0	0	0	0	0	0	0	0	0	0	1.4637e-05	1.05451e-05	3.33156e-06	0	6.81928e-06	1.74386e-05	3.65925e-06	7.54124e-06	7.54124e-06	1.0275e-05	1.85774e-05	0	0	3.81563e-06	1.12027e-05	0	0	0	0	0	0	0	0	0	0	0	0	0	0
	0	0	0	0	0	0	0	0	0	0	0	0	0	0	2.61976e-05	2.61251e-05	1.39454e-05	0	3.43407e-06	6.66311e-06	0	0	0	0	7.14286e-06	2.5e-05	0	0	0	0	0	0	0	0	0	0	0	0	0	0	0	0	0	0
REST GROUP HEAT MAP - PANEL A
	0	0	0	0	0	0	0	0	0	0	0	0	3.19448e-05	2.39586e-05	1.4661e-05	6.15066e-05	1.53167e-05	4.86445e-05	8.79225e-05	0.000143507	0.000122761	0.000240703	0.000239406	0.000136562	0.000129921	9.67028e-05	5.54971e-05	6.35886e-05	5.63563e-05	5.69547e-05	7.36544e-05	2.48644e-05	7.9862e-06	0	0	0	0	0	0	0	0	0	0	0
	0	0	0	0	0	0	0	0	0	0	1.62633e-05	8.13167e-06	1.54207e-05	7.71034e-06	7.33052e-06	3.9515e-05	6.5075e-05	0.000173431	0.000232178	0.000193991	0.000532655	0.000629196	0.000595673	0.000573191	0.000213004	0.000361965	7.86546e-05	4.64339e-05	2.30271e-05	1.69024e-05	4.00765e-05	2.39586e-05	1.59724e-05	0	0	0	0	0	0	0	0	0	0	0
	0	0	0	0	0	0	0	0	0	0	1.62633e-05	3.25267e-05	2.35424e-05	3.11172e-05	2.70823e-05	7.93728e-05	0.000102862	0.000332532	0.000265555	0.000431164	0.000711422	0.00238576	0.00325512	0.00148641	0.00073277	0.000489011	0.000198816	0.000212788	0.000121982	9.11075e-05	0.000130122	7.04305e-05	6.88497e-05	0.00013868	3.19448e-05	0	0	0	0	0	0	0	0	0
	0	0	0	0	0	0	0	0.000160911	0.000217803	0.000303293	0.00212241	0.00030769	0.00011479	0.000165046	0.00010451	0.000104534	0.000193389	0.000316766	0.000539849	0.00128607	0.00279153	0.0164396	0.0203773	0.00544319	0.00207641	0.00120295	0.00044351	0.000331906	0.000324223	0.000170033	0.000227687	0.000199619	0.00013676	0.000347555	0.000187606	0.000188183	9.70197e-05	0	0	0	0	0	0	0
	0	0	0	0	0	0	0	0.000678503	0.00117272	0.000806093	0.000797854	0.000639841	0.000427931	0.00056837	0.000514198	0.000487527	0.000397952	0.0005981	0.00150722	0.00428145	0.0109585	0.0153268	0.0138876	0.0118374	0.00634126	0.00232933	0.00108631	0.000654712	0.000349571	0.000242031	0.000245401	0.00037599	0.000338778	0.000207229	0.00051941	0.000349802	0.000236289	0	0	0	0	0	0	0
	0	0	0	0	0	0	0	0.000406914	0.000579715	0.000353584	0.000618781	0.000729673	0.000458622	0.000613418	0.000650933	0.000449506	0.000856779	0.00208967	0.00514037	0.00748034	0.00660396	0.00585008	0.00683164	0.00712406	0.00793715	0.00699357	0.00442842	0.00117542	0.000488419	0.000236334	0.000185183	0.00023135	0.000287434	0.00024225	7.09103e-05	0.000239382	0.000148703	0	0	0	0	0	0	0
	0	0	0	0	0	0	0	3.28338e-05	0.000103406	0.000188851	0.000340997	0.000242471	0.000460969	0.000650448	0.000722447	0.00066834	0.00145301	0.00335444	0.0040439	0.00394755	0.00398622	0.00476432	0.00497387	0.00488095	0.00459225	0.00560293	0.00593765	0.00149847	0.000708737	0.000404293	0.000277247	0.000372817	7.95088e-05	0.000169828	5.41507e-05	0.000114316	0	0	0	0	0	0	0	0
	0	0	0	0	0	0	0	0	0.000146122	5.43765e-05	0.000201757	0.000165795	0.000298723	0.000706868	0.00078587	0.00122507	0.0018434	0.00226684	0.00283046	0.0032206	0.0037834	0.00369721	0.00440758	0.00439776	0.00373002	0.0042382	0.00244061	0.00169996	0.000831914	0.000470094	0.000407408	0.000488184	0.000191105	5.738e-05	5.11184e-05	7.21209e-06	0	0	0	0	0	0	0	0
	0	0	0	0	0	0	0	0	2.48476e-05	5.79777e-05	0.000285825	0.000361107	0.00079883	0.000472253	0.000788467	0.000842487	0.00123293	0.00156566	0.00199192	0.00260434	0.00381231	0.00411609	0.00408846	0.00354895	0.00264982	0.00249872	0.00172393	0.00176082	0.00147417	0.0012961	0.0013074	0.000374285	0.000306013	0.000132368	0.000133061	2.27427e-05	0	0	0	0	0	0	0	0
	0	0	0	0	0	0	0	0	8.60171e-06	4.30085e-05	1.5832e-05	0.000548957	0.000869151	0.000874094	0.000562275	0.00061115	0.000930357	0.00132558	0.00146027	0.00272828	0.00345775	0.00534012	0.00500714	0.00406549	0.00307444	0.00213353	0.00195414	0.0013631	0.00149822	0.00111991	0.00135288	0.0015728	0.000606368	0.000146703	4.09874e-05	0.000175679	1.67216e-05	0	0	0	0	0	0	0
	0	0	0	0	0	0	0	0	6.25741e-05	0.000236486	6.1982e-05	0.000490656	0.00100708	0.000552605	0.00067511	0.000760173	0.000997961	0.00128381	0.00175136	0.00253106	0.0048699	0.00808057	0.00902367	0.00623131	0.00364454	0.00206885	0.0015281	0.00109153	0.00108965	0.00172441	0.00165161	0.00154561	0.000920101	0.000345931	0.000188972	8.34573e-05	0	0	0	0	0	0	0	0
	0	0	0	0	0	0	0	8.7707e-06	3.78386e-05	0.000240916	0.00036044	0.000548036	0.000913199	0.00110014	0.000675925	0.000757695	0.000716623	0.00105133	0.0021592	0.00286865	0.00497548	0.0348638	0.0378723	0.0080603	0.00409297	0.00214589	0.00186242	0.00172188	0.00152468	0.00135472	0.00123517	0.0016025	0.00105911	0.000221104	0.0001964	0.000616955	9.41097e-05	0	0	0	0	0	0	0
	0	0	0	0	0	0	0	7.01656e-05	9.67576e-05	0.000213367	0.000230203	0.000616336	0.00117932	0.000880258	0.00081283	0.00121324	0.00111726	0.00143183	0.00218799	0.00323813	0.00685747	0.0514748	0.0512966	0.00766025	0.00413333	0.00310762	0.00198841	0.00169335	0.00139567	0.00138333	0.0015734	0.00204461	0.000930887	0.000363762	0.0001858	0.000510885	7.48469e-05	0	0	0	0	0	0	0
	0	0	0	0	0	0	0	0	0	0.000288639	0.000498792	0.00090696	0.0012843	0.00116129	0.000946998	0.000855069	0.00110592	0.00151781	0.00219337	0.0034844	0.00575356	0.0089009	0.00919065	0.00582719	0.0034371	0.00226454	0.00183153	0.00159568	0.00136965	0.00186266	0.00192351	0.00244297	0.000657159	0.000205881	0.000291675	0.000249127	0	0	0	0	0	0	0	0
	0	0	0	0	0	0	0	0	0	0.000123	0.000214429	0.0010816	0.00219136	0.00205015	0.00144734	0.00142041	0.00104208	0.00159059	0.00180146	0.002617	0.00386311	0.00453699	0.00497852	0.00436252	0.00333373	0.00223665	0.00188805	0.00161648	0.00121373	0.00100679	0.00184677	0.0030874	0.000815886	0.00029352	0.000286735	0.000212053	0	0	0	0	0	0	0	0
	0	0	0	0	0	0	0	0	0	1.59724e-05	1.59724e-05	0.000395593	0.0016414	0.0016552	0.00169747	0.00132897	0.00155376	0.00163508	0.00216105	0.00229538	0.00255134	0.00332762	0.00337634	0.00310266	0.00320085	0.00237594	0.00170924	0.00161302	0.00203301	0.00143238	0.00170814	0.000997298	0.000264728	0.000175829	7.86481e-05	0.000114608	0	0	0	0	0	0	0	0
	0	0	0	0	0	0	0	0	0	0	9.87465e-05	0.000236663	0.000487882	0.000924446	0.0010777	0.00130302	0.00146023	0.0018756	0.00234544	0.00175612	0.00230129	0.00254059	0.00305534	0.00333895	0.0029798	0.00237881	0.00232667	0.00151189	0.00188703	0.000874142	0.00109451	0.000447801	0.000196953	0.000279922	0.000237657	3.397e-05	0	0	0	0	0	0	0	0
	0	0	0	0	0	0	0	0	3.37564e-05	0.000180126	0.000186354	0.000164323	0.000440419	0.000856675	0.000853381	0.00069405	0.00107468	0.00239482	0.002438	0.00237115	0.00238126	0.00266157	0.00253612	0.00233711	0.00304686	0.00428461	0.00239255	0.00116072	0.00090752	0.000609425	0.000632072	0.000352813	0.000309882	0.000224848	7.49204e-05	0.000270643	0	0	0	0	0	0	0	0
	0	0	0	0	0	0	0	3.25267e-05	0.000221432	0.000215584	0.00025593	0.000220392	0.000166044	0.000286521	0.000283884	0.000334544	0.000490064	0.000979477	0.00152597	0.00143308	0.00269861	0.00201919	0.00219638	0.00239951	0.00189306	0.00201137	0.00108944	0.000434321	0.000380452	0.000203166	0.000228422	0.000232145	0.000356078	0.000262216	0.000334575	0.000580947	7.18758e-05	0	0	0	0	0	0	0
	0	0	0	0	0	0	0	0.000125607	0.000535021	0.000262915	0.00028278	0.000209153	0.00016157	0.000146516	0.000121307	0.000119602	0.000145314	0.000171248	0.000278321	0.000682403	0.00153937	0.00159209	0.00213384	0.00181154	0.00119003	0.000368745	0.000333684	8.27259e-05	0.000153421	9.79009e-05	2.35518e-05	0.000107502	0.000234958	0.000431759	0.000516448	0.000703047	0.000152465	0	0	0	0	0	0	0
	0	0	0	0	0	0	0	7.84584e-06	1.69327e-05	0.000100754	0.000222	4.01254e-05	7.84584e-06	8.18693e-05	7.95915e-05	8.13167e-06	1.87565e-05	6.42844e-05	8.98874e-05	0.000167134	0.000503032	0.000635072	0.00156983	0.000605832	0.000350821	0.000108322	0.000139599	5.83654e-05	5.32369e-05	3.76441e-05	7.57943e-06	5.38515e-06	7.66995e-05	0.000217916	5.47071e-05	0.00020521	6.04307e-05	0	0	0	0	0	0	0
	0	0	0	0	0	0	0	0	0	0	8.94646e-06	0	0	0	1.59724e-05	2.22634e-05	6.2237e-05	9.55457e-05	0.000112983	8.16724e-05	4.86499e-05	0.00030658	0.000219534	0.000126086	2.42754e-05	7.71034e-06	2.39737e-05	2.4395e-05	2.35518e-05	2.31451e-05	1.07703e-05	1.07703e-05	1.86161e-05	3.92292e-05	7.84584e-06	0	0	0	0	0	0	0	0	0
	0	0	0	0	0	0	0	0	0	0	0	0	0	0	0	6.61541e-05	6.35004e-05	4.76365e-05	3.19448e-05	7.18758e-05	8.95544e-05	9.99302e-05	8.60171e-06	0.000112778	0	5.48e-05	7.71034e-06	1.59724e-05	3.9931e-05	1.59724e-05	0	0	0	7.84584e-06	0	0	0	0	0	0	0	0	0	0
	0	0	0	0	0	0	0	0	0	0	0	0	0	0	0	7.9862e-06	3.19448e-05	7.9862e-06	7.9862e-06	1.59724e-05	2.39586e-05	0	1.59724e-05	3.14937e-05	1.54391e-05	5.59034e-05	7.9862e-06	1.59724e-05	1.59724e-05	0	0	0	0	0	0	0	0	0	0	0	0	0	0	0
MOTOR VS OBJECT GROUP HEAT MAP - PANEL B
	0	0	0	0	0	0	0	0	0	0	0	0	0	0	1.65344e-05	3.30688e-06	-5.61545e-06	-2.80773e-06	0	0	-3.11774e-06	7.20649e-06	-5.07534e-05	2.44204e-05	6.01791e-06	2.16713e-05	2.19081e-05	1.0334e-05	-3.77834e-05	-1.40977e-05	0	0	0	0	0	0	0	0	0	0	0	0	0	0
	0	0	0	0	0	0	0	0	0	0	3.30688e-06	0	4.69925e-06	1.79268e-05	1.65344e-05	-2.30858e-06	1.87279e-05	1.25267e-05	0	3.96933e-05	-5.67621e-05	-5.15859e-07	6.22456e-05	7.93733e-05	1.86878e-05	-7.45719e-07	4.29165e-05	2.01845e-05	-3.62516e-05	-1.10685e-05	0	-3.98597e-06	-7.97194e-06	0	0	0	0	0	0	0	0	0	0	0
	0	0	0	0	0	0	0	0	0	6.61376e-06	1.32275e-05	6.61376e-06	1.37588e-05	1.36482e-05	4.30945e-06	-3.16734e-05	1.29641e-05	2.54465e-05	-5.67597e-05	8.77493e-05	0.00012957	-4.46649e-05	0.000131583	0.000182515	5.87005e-05	9.5366e-05	3.05221e-05	-2.58936e-05	1.86026e-05	7.77035e-06	1.60993e-05	3.60664e-05	-1.59439e-05	0	0	0	0	0	0	0	0	0	0	0
	0	0	0	0	0	0	0	-6.10849e-05	6.40954e-05	-3.52526e-05	9.20262e-05	2.04579e-05	-3.28246e-05	-1.09627e-05	1.82985e-06	1.94461e-05	-2.14612e-05	5.62407e-05	-1.99776e-05	0.000214641	0.000271187	0.00138455	0.0011174	0.000705522	0.000410212	0.000265659	0.0001098	3.75469e-06	6.5348e-05	3.96114e-05	3.75627e-05	9.96476e-05	0.000160667	0.000163674	3.79179e-05	1.25117e-05	-7.14286e-06	0	0	0	0	0	0	0
	0	0	0	0	0	0	0	0.000146319	0.000125646	0.000195522	-6.03845e-05	-5.54223e-05	-9.75019e-05	1.26971e-05	4.52239e-05	5.07244e-06	-3.49951e-05	5.99537e-05	0.000279997	2.48283e-05	0.00175426	0.00170406	0.00235534	0.00205875	0.0011709	0.000308803	-8.75832e-05	-7.6394e-05	-3.86323e-05	6.70258e-05	2.47728e-05	0.000108298	-0.000135238	9.9411e-05	4.63444e-05	0.000182362	2.80095e-05	0	0	0	0	0	0	0
	0	0	0	0	0	0	0	-4.03904e-05	0.000331793	0.000348259	4.19388e-05	-2.40887e-05	1.07437e-06	-0.000154482	0.000149272	6.59533e-05	-9.6351e-05	0.000265233	0.000511464	0.00110007	0.00034038	0.000491352	0.0003596	0.000472896	0.00100601	0.000616469	0.000150406	-0.000229033	1.97512e-05	5.38768e-05	0.000125769	0.000162274	-0.000253854	3.94654e-05	7.92976e-05	0.000256373	5.02564e-05	0	0	0	0	0	0	0
	0	0	0	0	0	0	0	3.04698e-05	4.74381e-05	-2.48788e-05	-0.000169886	6.60939e-05	0.000273929	0.000201518	0.00012602	0.000216342	0.000138748	9.49094e-05	0.000670705	0.000696518	0.000279626	0.000369191	0.000480777	0.000135106	-4.78006e-05	-0.000253896	0.000256884	-1.10833e-06	1.60167e-05	-3.17512e-05	0.000227485	0.000161845	-4.80175e-05	-4.6439e-05	0.000109961	-7.30292e-06	1.1257e-05	0	0	0	0	0	0	0
	0	0	0	0	0	0	0	0	2.06763e-05	0.0002617	-5.0482e-05	0.000123898	-0.000242089	0.000300591	0.000322988	-0.000235095	-0.00026361	-0.000286106	7.50834e-05	0.000719934	0.000104132	0.000296884	0.00037257	0.000191965	0.000182913	-0.000602757	-5.19176e-05	-0.000166802	1.06208e-05	-0.000142191	0.000298761	0.000156555	5.52381e-06	-0.000103472	-2.76023e-05	-4.45578e-06	2.07643e-05	2.86172e-06	0	0	0	0	0	0
	0	0	0	0	0	0	0	0	-0.000124589	0.000241599	0.000467689	0.000217233	6.14297e-05	-0.000758514	-0.00015736	-0.000202667	-9.34797e-05	0.000197837	-7.11595e-05	0.000312884	0.000756097	0.000690216	-3.24388e-05	2.06827e-05	9.61846e-05	-0.000605661	-0.000295351	-6.11637e-05	0.000120578	-3.4211e-05	9.27589e-05	6.31138e-05	-6.74176e-05	0.000139994	1.69866e-05	7.65308e-05	5.18551e-05	-4.21159e-06	0	0	0	0	0	0
	0	0	0	0	0	0	0	0	6.11248e-06	0.000112017	-6.07489e-06	-0.000105102	-0.000568371	-0.000617347	-0.000139876	0.000110017	8.65935e-06	0.000118901	8.84457e-06	0.0002699	0.000813889	0.000590511	0.000206602	4.09852e-05	-0.00010375	2.19881e-05	-8.14912e-05	-0.000254443	-0.000293942	-3.9248e-05	-0.000614849	-0.000337625	5.61811e-06	0.000101604	0.000100584	-8.69887e-06	-1.68464e-05	0	0	0	0	0	0	0
	0	0	0	0	0	0	0	4.60236e-06	1.52424e-05	-0.000192241	0.000209242	3.20496e-06	-0.000697841	-0.000325311	-0.000251665	-8.74505e-06	0.000136575	7.69563e-05	0.000113874	0.000516164	0.000121063	0.000661981	-1.26185e-05	-0.000311661	0.000140163	-5.58235e-05	-2.68169e-05	-0.000295282	-0.000234214	-2.30534e-05	0.000352403	-0.000466908	1.87407e-05	-8.05052e-05	-0.000177553	-8.60648e-06	2.31575e-05	0	0	0	0	0	0	0
	0	0	0	0	0	0	0	5.97505e-05	0.00016866	0.000257366	0.000133221	9.55173e-05	-0.00104475	-0.000564453	-0.000264774	-0.000212997	0.000205857	0.000120609	6.13995e-06	-0.000143838	0.000290661	0.00179524	0.000767537	0.000752412	-0.000103084	-0.000149174	-0.000170491	-5.20986e-05	-7.35643e-05	9.45357e-05	0.000276227	-0.000394877	-0.000191056	-0.000221588	-5.21488e-05	0.000306814	0.000285041	0	0	0	0	0	0	0
	0	0	0	0	0	0	0	0.000267901	0.00110679	0.000611794	0.000165109	0.000543136	0.000411786	-0.000302497	-0.000232307	0.000373831	4.4742e-05	0.00014192	0.000335252	0.000249195	0.000624599	0.00239081	-3.75012e-05	0.000144604	-0.000184552	0.000495934	-5.02899e-06	2.03881e-05	-0.000170037	-3.62766e-05	-0.000564885	-0.000746221	-0.000241428	0.000295843	0.000318745	0.000366571	0.000610284	0	0	0	0	0	0	0
	0	0	0	0	0	0	0	0	-2.00419e-05	0.00031073	0.000111999	-0.00048865	-0.000278636	-0.00016392	0.000237506	-0.000171643	-0.000116845	8.35921e-05	-0.000210388	-4.33319e-05	-0.000585784	-0.000613606	-0.000568043	0.000142209	-0.000330309	-0.000135486	-0.000423733	-0.000156494	-0.00043631	-0.000192104	-0.000300812	-0.00103759	-0.000795231	8.80839e-05	0.000227004	0.000248513	1.62181e-05	0	0	0	0	0	0	0
	0	0	0	0	0	0	0	0	0	8.12592e-05	-7.02123e-05	0.000474227	-0.00226765	-0.000503946	-0.000238267	-0.000628039	0.000274146	9.60583e-05	0.000190568	-0.000177864	-0.000564507	7.44046e-05	0.000607803	0.000686609	-0.000446546	-0.000220199	3.05609e-05	-0.000695964	4.95486e-05	-0.000884425	-0.0012289	-0.00121956	-0.000234198	0.000327863	0.000180363	1.97599e-05	7.12776e-06	0	0	0	0	0	0	0
	0	0	0	0	0	0	0	0	4.60236e-06	-1.25268e-05	-1.77124e-05	0.000481617	-0.000789138	-0.000260759	0.000411856	-8.4863e-05	-0.000335492	-6.8369e-05	-0.000389039	-5.19588e-05	9.97548e-05	0.00039286	0.000303808	0.000460689	-0.000504753	-0.000459288	-0.000280554	-0.000543043	-0.000108203	-0.000533973	-0.000256365	-0.0014733	-0.00130726	2.33689e-05	0.000142418	0.000385874	-1.56007e-06	0	0	0	0	0	0	0
	0	0	0	0	0	0	0	0	4.60236e-06	3.51269e-05	-1.41176e-05	9.23113e-05	-0.000475501	-0.000818198	-0.000861846	-0.000786116	0.000335645	0.00015444	-0.000736859	-0.000706843	-0.000333797	0.000334628	-0.000110716	0.000290051	9.96158e-05	-0.000565448	-0.00025651	-0.000471645	0.000337746	-0.000496663	-0.000360729	-0.0011228	-0.000369606	-0.000148849	-0.000383911	1.27447e-05	2.08495e-07	0	0	0	0	0	0	0
	0	0	0	0	0	0	0	0	-8.84811e-05	4.48197e-05	-7.78217e-05	-0.000147485	-0.000229579	-0.000149943	-0.000319662	-0.000548887	-0.000541298	-0.000206353	-0.000243266	8.48717e-05	-0.00023268	-3.90786e-05	-0.000432526	-0.000147636	-0.000172337	-0.000228756	-0.000259361	-0.000372328	-0.000275447	0.00021296	6.40888e-05	-8.60327e-05	8.50536e-05	-0.000322249	-0.000161227	4.32478e-05	-4.62173e-05	0	0	0	0	0	0	0
	0	0	0	0	0	0	0	-3.61068e-05	-0.000700251	-0.000881639	-3.00194e-05	-0.000227791	-0.00023186	-6.89659e-05	3.63243e-05	5.28285e-05	-0.000428829	-8.96041e-05	4.36346e-08	-0.000333924	-0.000232581	-0.000396167	-0.000159502	-0.000101822	0.000174535	-0.000167552	-2.16389e-05	-0.000273751	-0.000302826	4.95234e-05	-0.000137186	-2.36382e-05	-0.00017615	-0.000234554	-0.000446879	-0.000129082	-7.9193e-05	0	0	0	0	0	0	0
	0	0	0	0	0	0	0	5.20774e-05	-0.000192116	-0.000334076	3.63177e-05	-0.000136751	-3.53569e-05	-4.08941e-05	3.00584e-05	3.74149e-06	1.16266e-05	8.22849e-05	0.000145206	-6.05499e-05	4.10685e-06	-0.000141924	3.29953e-05	-7.65602e-05	8.64088e-05	8.65568e-05	-7.05915e-05	6.99567e-05	2.76658e-05	6.67385e-07	1.28849e-05	3.21193e-05	-0.000218675	-2.35444e-05	9.26873e-05	-0.00037803	-0.000150168	0	0	0	0	0	0	0
	0	0	0	0	0	0	0	-1.2287e-05	-4.19833e-05	-0.000131316	4.15618e-05	-6.57002e-05	-4.55519e-05	-3.3318e-05	-4.89682e-05	7.58598e-06	-1.63081e-05	-2.57968e-05	-4.386e-06	-4.7805e-05	3.36777e-05	-0.000178287	-6.16152e-05	2.92673e-05	4.80247e-05	4.12934e-05	3.23339e-05	3.81242e-05	1.96974e-05	2.15207e-05	5.20877e-06	-4.78739e-05	-2.69967e-05	-6.46741e-05	-0.000107598	-5.88378e-06	-4.71665e-05	0	0	0	0	0	0	0
	0	0	0	0	0	0	0	0	0	0	1.72355e-05	2.2777e-05	-8.19135e-06	-2.89639e-05	-3.26415e-05	1.03968e-05	1.05819e-07	1.17473e-05	8.03522e-07	4.09301e-05	3.77359e-05	2.1822e-06	-6.19821e-05	-5.62476e-06	2.42398e-05	-1.96376e-05	-3.37225e-05	-1.66923e-05	-1.76599e-05	2.41968e-05	8.7535e-06	4.37675e-06	-4.46429e-06	-3.0506e-05	-3.02533e-05	-3.72024e-05	0	0	0	0	0	0	0	0
	0	0	0	0	0	0	0	0	0	0	0	0	0	-1.22126e-05	2.38997e-05	-4.09567e-06	0	0	0	-1.99377e-05	1.21458e-07	4.42008e-06	-1.49433e-05	0	1.62317e-05	-1.47741e-05	4.42008e-08	-1.32603e-05	0	0	4.37675e-06	0	0	0	-3.72024e-06	-3.72024e-06	0	0	0	0	0	0	0	0
	0	0	0	0	0	0	0	0	0	0	0	0	0	0	0	0	0	0	0	0	0	0	0	-1.15629e-05	-3.05129e-05	-1.26558e-05	-4.42008e-06	0	0	0	0	0	0	0	0	0	0	0	0	0	0	0	0	0
MOTOR VS RANDOM GROUP HEAT MAP - PANEL B
	0	0	0	0	0	0	0	0	0	0	0	0	-1.51332e-05	0	1.65344e-05	3.30688e-06	0	0	-3.33156e-06	-1.77936e-05	-5.94957e-06	4.42008e-06	1.58267e-05	3.89058e-05	2.78007e-05	1.81282e-05	-2.89352e-06	-1.9479e-05	-2.29244e-05	0	0	-2.95648e-06	0	0	0	0	0	0	0	0	0	0	0	0
	0	0	0	0	0	0	0	0	0	0	3.30688e-06	0	4.69925e-06	-1.03884e-05	5.98548e-06	-2.46782e-08	1.32349e-05	-3.62773e-05	-4.91861e-05	1.64183e-05	-5.61536e-06	1.67086e-05	6.4259e-05	8.87235e-05	6.71465e-05	-4.12997e-05	6.18485e-07	-3.65212e-05	-1.03134e-05	0	-2.95648e-06	-1.77389e-05	0	0	0	0	0	0	0	0	0	0	0	0
	0	0	0	0	0	0	0	0	0	6.61376e-06	1.32275e-05	6.61376e-06	3.24026e-06	1.23373e-05	-1.01902e-05	-1.64736e-05	2.65756e-05	-2.37224e-07	-7.36896e-05	5.98628e-05	4.79184e-05	-4.40427e-05	0.000109662	0.000149979	0.000139894	8.8496e-05	-1.62162e-05	-6.29539e-05	2.17671e-05	1.159e-06	1.31428e-05	3.70959e-05	0	0	0	0	0	0	0	0	0	0	0	0
	0	0	0	0	0	0	0	-0.000114596	1.75021e-05	-5.41805e-06	0.000115971	5.90256e-05	1.87291e-05	2.6665e-05	-2.54864e-05	-5.45514e-07	8.98998e-07	0.00010611	-6.92369e-06	-6.51981e-05	0.000106992	0.00211595	0.00138575	0.0005788	0.000454154	0.000187282	0.000100722	-4.40905e-05	1.48905e-05	-5.02695e-05	1.49615e-05	5.81216e-05	0.000167895	0.000121138	6.68945e-05	4.10831e-05	0	0	0	0	0	0	0	0
	0	0	0	0	0	0	0	0.000101434	1.56129e-05	0.000225891	0.000125031	0.000129334	-7.00814e-05	8.55306e-05	5.79516e-05	-8.60768e-06	-8.12168e-05	-1.00193e-05	0.000231722	7.4699e-05	0.00174218	0.00160763	0.00260855	0.00231901	0.000934853	4.92401e-05	-0.000230142	-8.36969e-05	-3.27623e-05	-5.10044e-05	9.62045e-06	-1.54298e-05	-2.19433e-05	0.000121107	1.90153e-05	0.000111794	6.65627e-05	0	0	0	0	0	0	0
	0	0	0	0	0	0	0	5.44892e-05	0.000427122	0.000168998	1.3612e-06	5.44493e-05	-8.63115e-05	2.10315e-05	0.000186797	-0.000104893	-3.05563e-05	0.000290463	-0.000204744	0.000597547	0.00051721	0.000459282	0.000747041	0.00111159	0.00154377	0.00139858	0.000392997	-0.000208956	1.59359e-05	0.000103894	0.00019362	0.000143174	-0.000200289	-6.98849e-05	1.84636e-05	0.000134665	1.56625e-05	0	0	0	0	0	0	0
	0	0	0	0	0	0	0	4.42347e-05	0.000186322	-0.000137784	-0.000102249	0.000106365	0.00026374	0.000214812	-2.29618e-05	0.000128627	3.59271e-05	-0.000745465	-0.000416343	-0.000186951	-4.57773e-05	0.00045848	0.000456349	0.000448093	0.00017328	0.000186718	5.41395e-05	-6.27547e-05	0.000109995	-4.74766e-05	0.00014526	-3.95287e-05	7.41054e-06	-4.44696e-05	6.62932e-05	-7.95629e-05	2.33409e-05	0	0	0	0	0	0	0
	0	0	0	0	0	0	0	0	9.38948e-05	0.000192695	4.25531e-05	7.74503e-05	-0.000112586	0.000206053	0.00030151	2.86082e-05	-5.44931e-05	0.000180958	-0.000239953	5.41593e-05	9.03291e-05	-1.35563e-05	0.000254668	0.000393091	0.000117945	-0.000357167	-0.000176196	0.000193866	0.000206356	0.000114834	0.000301609	-9.21813e-06	-0.000141166	-0.000137959	-9.28784e-05	-2.53754e-05	3.10796e-05	2.86172e-06	0	0	0	0	0	0
	0	0	0	0	0	0	0	-2.65731e-06	-2.81618e-05	0.000105833	0.000232762	0.000136091	-0.000202685	-0.000294005	6.84548e-05	-0.000624338	8.46802e-05	0.000180189	-7.33647e-05	-0.000123856	0.000446258	0.000183653	-0.000325224	-0.000584413	-0.000269986	-0.000835463	-0.000102292	-0.000106796	-0.000198872	9.99821e-06	-0.000271973	-0.000140572	-5.30584e-05	3.58479e-05	0.000122917	3.49642e-06	5.0469e-05	0	0	0	0	0	0	0
	0	0	0	0	0	0	0	-2.65731e-06	2.53397e-05	0.00014505	-9.10813e-05	8.73704e-05	-0.000529332	-0.0002722	-0.000345677	7.85222e-05	5.63444e-05	5.37696e-05	-0.000147461	-0.000221548	2.00214e-05	0.000288184	-0.000614612	-0.000251141	0.000166885	9.04559e-06	-0.000307546	-0.000472795	-0.000234543	-0.000119821	-0.000323725	-0.000300265	0.000189609	-1.52019e-05	5.14821e-05	7.0573e-05	-1.09778e-05	0	0	0	0	0	0	0
	0	0	0	0	0	0	0	4.60236e-06	-6.63257e-05	0.000211763	0.000393086	0.000368194	-0.000474825	-0.000335249	-0.000530467	-0.000189709	0.000218951	0.000211999	0.00015931	-0.000223533	-0.000390873	-0.000721442	-0.000372717	-0.000173221	0.000366803	9.04629e-06	-9.1587e-05	-0.000399417	-1.94305e-05	-0.000295984	0.000164626	-0.000607547	0.000396915	-3.92015e-05	-1.79305e-06	6.20918e-05	3.92465e-05	0	0	0	0	0	0	0
	0	0	0	0	0	0	0	0.000203534	0.000449241	0.000207092	0.000317377	0.000758358	-0.000406685	-0.000280621	-0.000358409	-0.000310806	-0.000102887	5.16224e-05	-8.50543e-05	-3.79785e-05	-0.000361405	-0.00354745	-0.00320964	1.40819e-05	-0.000723519	-8.82534e-05	-0.000239143	-0.00029552	-8.19571e-05	-0.000150486	-2.86024e-05	-0.000243662	0.00117965	0.00022885	0.000263132	0.00032351	0.000288283	0	0	0	0	0	0	0
	0	0	0	0	0	0	0	0.000289981	0.000901732	0.000498839	0.000619891	0.000651526	0.00110736	0.000154912	-0.000144391	-1.94031e-05	1.9246e-05	-0.000100009	-7.63381e-05	-0.000597791	-0.000425357	-0.00306411	-0.00242949	-5.1775e-05	-0.000453905	0.000476182	0.000371352	-0.00018798	-7.2869e-05	-0.000387487	5.68362e-05	-0.000389947	0.000574918	0.000348056	0.000662929	0.000928018	0.000612916	0	0	0	0	0	0	0
	0	0	0	0	0	0	0	0	-4.74951e-06	4.13572e-05	0.000299658	-2.62142e-05	0.000527239	8.25015e-06	4.7452e-05	-3.08979e-05	-0.000249419	-7.65969e-05	-0.000343415	-0.000358616	-0.00073374	-0.000650482	-0.000501365	-0.000275031	-6.14506e-05	3.55375e-05	-0.000156297	-0.000337297	-0.000364672	0.000120336	-2.93756e-05	0.000482303	0.000345318	0.000228948	0.000296502	0.000429264	2.66672e-05	0	0	0	0	0	0	0
	0	0	0	0	0	0	0	0	-3.60023e-06	8.05537e-06	4.56562e-05	0.00112385	0.000268017	-0.000380868	-0.000295336	-3.63973e-05	-0.000254311	0.000135776	-5.57873e-05	-1.65384e-05	-0.000626548	-0.000357106	0.000281125	0.000226305	-0.000669265	-0.00027775	-0.000375509	-0.000359564	-0.000242875	-0.000469578	-0.000636269	-0.000433297	0.000469467	0.000127084	4.58335e-05	4.52098e-07	3.27923e-06	0	0	0	0	0	0	0
	0	0	0	0	0	0	0	0	4.60236e-06	1.77483e-05	0.0001264	0.000318947	-0.000447043	-0.000127069	0.000484548	-0.000385047	-0.000379202	0.000365481	4.4695e-06	0.000162435	-6.80601e-05	0.00024572	-0.000184933	4.72486e-05	-0.000449844	-0.000676502	-0.00041961	-0.000612457	-0.000197468	-0.00027497	0.000524966	-0.000872453	-0.000456333	0.00022256	9.88771e-05	0.000248386	9.83965e-07	0	0	0	0	0	0	0
	0	0	0	0	0	0	0	0	-7.57297e-06	9.99574e-05	0.000428729	0.000243319	-0.000637429	-0.000161186	4.22304e-05	0.000218612	-7.70615e-07	-0.000103468	-0.000341094	-0.000162428	-0.0001854	0.000244295	-0.000479	-0.000246644	-0.000592328	-0.000409222	-0.000505906	-0.000315737	3.67459e-05	-3.08164e-05	0.000273979	-0.000487655	-7.6499e-05	0.000336174	2.29208e-05	0.000193398	4.42008e-06	0	0	0	0	0	0	0
	0	0	0	0	0	0	0	0	-4.10673e-05	0.000312925	-0.000208178	0.000160437	0.000101237	3.5104e-05	-0.00028557	-7.04626e-05	-4.06741e-05	-0.000229215	-0.000339627	-6.70001e-05	-0.000242291	-0.00019079	-0.000304136	0.000107768	-0.000440579	-0.000476807	-0.000347351	-0.000232218	0.000336234	0.000611368	-0.00015473	-4.69869e-05	7.13954e-05	8.28425e-05	0.000225448	0.000179962	-1.85052e-05	0	0	0	0	0	0	0
	0	0	0	0	0	0	-4.02188e-06	2.80341e-05	-0.00019503	-0.000355063	0.000142326	5.78886e-05	2.34979e-05	-0.00020707	-1.1177e-05	0.000145305	7.46672e-06	-0.000114193	-0.000368945	-0.000372905	-9.97078e-05	-0.000298608	-0.00010109	0.000192183	-0.000342581	-0.000203405	-0.000151391	-0.000132227	-9.63504e-05	9.62956e-05	-3.70739e-05	-0.000102447	-0.000238006	-9.37173e-05	-0.000111342	0.00053167	6.41211e-05	0	0	0	0	0	0	0
	0	0	0	0	0	0	0	0.00013704	0.000267217	0.000247738	0.000333644	3.06663e-05	0.000132121	7.73369e-06	2.56272e-05	2.08043e-05	1.1706e-05	0.000124197	1.42324e-05	-2.20598e-06	7.35295e-05	-0.000151983	5.33421e-05	8.92446e-05	3.32129e-05	0.000170166	7.78326e-05	0.00014876	4.74331e-05	1.76207e-05	2.3488e-05	7.2745e-07	-8.31675e-05	1.15777e-05	1.14108e-05	-0.000510821	-0.000106664	0	0	0	0	0	0	0
	0	0	0	0	0	0	0	0	-2.99957e-05	6.41766e-05	0.000163764	-4.85084e-06	5.49694e-06	-2.00178e-05	-2.83083e-05	1.03932e-05	-2.65536e-05	-6.74619e-05	-8.00043e-05	5.8505e-05	0.000124812	-0.000219702	-6.07017e-05	2.71885e-05	9.56249e-05	2.22955e-05	7.62152e-05	1.37854e-05	2.11174e-05	-2.85447e-06	-1.49954e-05	-6.44551e-06	-6.21864e-05	-2.91638e-05	-3.19664e-06	-1.27117e-05	-2.98896e-06	0	0	0	0	0	0	0
	0	0	0	0	0	0	0	0	0	0	1.72355e-05	2.2777e-05	0	-7.56659e-06	2.68395e-05	8.53351e-06	-2.18867e-05	1.22147e-05	-4.59939e-05	3.67377e-05	5.6203e-05	1.36777e-05	1.58081e-05	-6.46702e-05	-2.34013e-06	-1.33785e-05	-7.47488e-06	-1.04787e-05	-1.47216e-05	1.38673e-05	8.7535e-06	1.04519e-06	-9.99467e-06	-1.73774e-05	-3.57143e-06	0	-3.07882e-06	0	0	0	0	0	0	0
	0	0	0	0	0	0	0	0	0	0	0	0	0	0	2.38997e-05	-1.4637e-05	-1.05451e-05	-3.33156e-06	0	4.72629e-06	-9.12581e-06	7.60834e-07	1.01391e-05	-7.54124e-06	2.0975e-05	-1.85774e-05	4.46429e-06	0	-3.81563e-06	-1.12027e-05	4.37675e-06	0	0	0	0	0	0	0	0	0	0	0	0	0
	0	0	0	0	0	0	0	0	0	0	0	0	0	0	-2.61976e-05	-2.61251e-05	-1.39454e-05	0	-3.43407e-06	-6.66311e-06	0	0	0	0	-7.14286e-06	-2.5e-05	0	0	0	0	0	0	0	0	0	0	0	0	0	0	0	0	0	0
OBJECT VS RANDOM GROUP HEAT MAP - PANEL B
	0	0	0	0	0	0	0	0	0	0	0	0	-1.51332e-05	0	0	0	5.61545e-06	2.80773e-06	-3.33156e-06	-1.77936e-05	-2.83183e-06	-2.7864e-06	6.658e-05	1.44854e-05	2.17827e-05	-3.54308e-06	-2.48016e-05	-2.9813e-05	1.4859e-05	1.40977e-05	0	-2.95648e-06	0	0	0	0	0	0	0	0	0	0	0	0
	0	0	0	0	0	0	0	0	0	0	0	0	0	-2.83152e-05	-1.05489e-05	2.2839e-06	-5.49302e-06	-4.8804e-05	-4.91861e-05	-2.3275e-05	5.11468e-05	1.72244e-05	2.01336e-06	9.3502e-06	4.84587e-05	-4.0554e-05	-4.2298e-05	-5.67057e-05	2.59381e-05	1.10685e-05	-2.95648e-06	-1.37529e-05	7.97194e-06	0	0	0	0	0	0	0	0	0	0	0
	0	0	0	0	0	0	0	0	0	0	0	0	-1.05185e-05	-1.31082e-06	-1.44997e-05	1.51999e-05	1.36115e-05	-2.56838e-05	-1.69299e-05	-2.78864e-05	-8.1652e-05	6.22233e-07	-2.19205e-05	-3.25361e-05	8.11935e-05	-6.87003e-06	-4.67383e-05	-3.70603e-05	3.16446e-06	-6.61135e-06	-2.95648e-06	1.02949e-06	1.59439e-05	0	0	0	0	0	0	0	0	0	0	0
	0	0	0	0	0	0	0	-5.35115e-05	-4.65933e-05	2.98346e-05	2.3945e-05	3.85677e-05	5.15537e-05	3.76278e-05	-2.73163e-05	-1.99916e-05	2.23602e-05	4.9869e-05	1.30539e-05	-0.000279839	-0.000164195	0.0007314	0.000268347	-0.000126721	4.39424e-05	-7.83774e-05	-9.07852e-06	-4.78452e-05	-5.04575e-05	-8.98809e-05	-2.26012e-05	-4.1526e-05	7.22781e-06	-4.25358e-05	2.89766e-05	2.85714e-05	7.14286e-06	0	0	0	0	0	0	0
	0	0	0	0	0	0	0	-4.48846e-05	-0.000110033	3.03693e-05	0.000185416	0.000184756	2.74205e-05	7.28335e-05	1.27277e-05	-1.36801e-05	-4.62217e-05	-6.99729e-05	-4.82745e-05	4.98708e-05	-1.20805e-05	-9.64289e-05	0.000253204	0.000260265	-0.00023605	-0.000259563	-0.000142559	-7.30293e-06	5.87005e-06	-0.00011803	-1.51523e-05	-0.000123728	0.000113294	2.16958e-05	-2.73292e-05	-7.05686e-05	3.85531e-05	0	0	0	0	0	0	0
	0	0	0	0	0	0	0	9.48796e-05	9.53291e-05	-0.000179261	-4.05776e-05	7.8538e-05	-8.73859e-05	0.000175513	3.75247e-05	-0.000170846	6.57946e-05	2.52296e-05	-0.000716208	-0.000502526	0.00017683	-3.20706e-05	0.000387441	0.000638695	0.000537757	0.000782115	0.000242591	2.00768e-05	-3.81529e-06	5.00174e-05	6.78504e-05	-1.90998e-05	5.35654e-05	-0.00010935	-6.0834e-05	-0.000121708	-3.45939e-05	0	0	0	0	0	0	0
	0	0	0	0	0	0	0	1.37649e-05	0.000138883	-0.000112905	6.76364e-05	4.02716e-05	-1.01892e-05	1.32949e-05	-0.000148982	-8.7715e-05	-0.000102821	-0.000840374	-0.00108705	-0.000883469	-0.000325403	8.92885e-05	-2.44283e-05	0.000312988	0.000221081	0.000440614	-0.000202745	-6.16464e-05	9.3978e-05	-1.57254e-05	-8.22254e-05	-0.000201374	5.5428e-05	1.96944e-06	-4.36678e-05	-7.226e-05	1.20839e-05	0	0	0	0	0	0	0
	0	0	0	0	0	0	0	0	7.32185e-05	-6.90051e-05	9.30351e-05	-4.64476e-05	0.000129503	-9.45385e-05	-2.14782e-05	0.000263703	0.000209117	0.000467064	-0.000315036	-0.000665775	-1.3803e-05	-0.00031044	-0.000117901	0.000201126	-6.4968e-05	0.000245591	-0.000124278	0.000360668	0.000195736	0.000257024	2.84823e-06	-0.000165773	-0.000146689	-3.44868e-05	-6.52762e-05	-2.09196e-05	1.03153e-05	0	0	0	0	0	0	0
	0	0	0	0	0	0	0	-2.65731e-06	9.6427e-05	-0.000135766	-0.000234927	-8.1142e-05	-0.000264115	0.000464509	0.000225815	-0.000421671	0.00017816	-1.76481e-05	-2.20514e-06	-0.00043674	-0.000309839	-0.000506563	-0.000292785	-0.000605095	-0.000366171	-0.000229801	0.000193059	-4.56318e-05	-0.00031945	4.42092e-05	-0.000364732	-0.000203685	1.43592e-05	-0.000104146	0.00010593	-7.30343e-05	-1.38611e-06	4.21159e-06	0	0	0	0	0	0
	0	0	0	0	0	0	0	-2.65731e-06	1.92273e-05	3.30336e-05	-8.50064e-05	0.000192472	3.90395e-05	0.000345147	-0.000205801	-3.14948e-05	4.7685e-05	-6.51311e-05	-0.000156305	-0.000491448	-0.000793868	-0.000302327	-0.000821214	-0.000292126	0.000270635	-1.29425e-05	-0.000226055	-0.000218352	5.9399e-05	-8.05734e-05	0.000291124	3.73592e-05	0.00018399	-0.000116806	-4.91017e-05	7.92718e-05	5.86861e-06	0	0	0	0	0	0	0
	0	0	0	0	0	0	0	0	-8.15681e-05	0.000404004	0.000183844	0.000364989	0.000223016	-9.93791e-06	-0.000278802	-0.000180964	8.23762e-05	0.000135042	4.54362e-05	-0.000739698	-0.000511936	-0.00138342	-0.000360098	0.00013844	0.000226639	6.48698e-05	-6.47701e-05	-0.000104135	0.000214784	-0.000272931	-0.000187777	-0.000140639	0.000378174	4.13037e-05	0.000175759	7.06983e-05	1.6089e-05	0	0	0	0	0	0	0
	0	0	0	0	0	0	0	0.000143783	0.000280582	-5.0274e-05	0.000184156	0.000662841	0.00063807	0.000283832	-9.36354e-05	-9.78091e-05	-0.000308744	-6.89869e-05	-9.11943e-05	0.00010586	-0.000652066	-0.0053427	-0.00397717	-0.000738331	-0.000620435	6.09211e-05	-6.86518e-05	-0.000243421	-8.3928e-06	-0.000245022	-0.000304829	0.000151215	0.00137071	0.000450437	0.000315281	1.66959e-05	3.24208e-06	0	0	0	0	0	0	0
	0	0	0	0	0	0	0	2.20798e-05	-0.000205063	-0.000112954	0.000454783	0.00010839	0.000695574	0.000457409	8.7916e-05	-0.000393234	-2.5496e-05	-0.000241929	-0.00041159	-0.000846985	-0.00104996	-0.00545492	-0.00239199	-0.000196379	-0.000269353	-1.97514e-05	0.000376381	-0.000208368	9.71678e-05	-0.00035121	0.000621721	0.000356274	0.000816346	5.22131e-05	0.000344184	0.000561447	2.63228e-06	0	0	0	0	0	0	0
	0	0	0	0	0	0	0	0	1.52924e-05	-0.000269373	0.000187659	0.000462436	0.000805875	0.00017217	-0.000190054	0.000140745	-0.000132574	-0.000160189	-0.000133027	-0.000315285	-0.000147957	-3.68769e-05	6.66783e-05	-0.00041724	0.000268858	0.000171024	0.000267436	-0.000180803	7.16378e-05	0.00031244	0.000271436	0.00151989	0.00114055	0.000140864	6.94982e-05	0.000180751	1.0449e-05	0	0	0	0	0	0	0
	0	0	0	0	0	0	0	0	-3.60023e-06	-7.32038e-05	0.000115868	0.000649618	0.00253566	0.000123077	-5.70697e-05	0.000591641	-0.000528457	3.97174e-05	-0.000246355	0.000161325	-6.20405e-05	-0.00043151	-0.000326679	-0.000460304	-0.000222719	-5.75508e-05	-0.00040607	0.0003364	-0.000292423	0.000414847	0.000592634	0.000786263	0.000703665	-0.000200779	-0.00013453	-1.93078e-05	-3.84852e-06	0	0	0	0	0	0	0
	0	0	0	0	0	0	0	0	0	3.0275e-05	0.000144113	-0.000162669	0.000342095	0.00013369	7.26915e-05	-0.000300184	-4.37092e-05	0.00043385	0.000393509	0.000214394	-0.000167815	-0.00014714	-0.000488741	-0.00041344	5.49091e-05	-0.000217214	-0.000139057	-6.94143e-05	-8.92645e-05	0.000259003	0.000781331	0.000600847	0.000850926	0.000199191	-4.35408e-05	-0.000137488	2.54403e-06	0	0	0	0	0	0	0
	0	0	0	0	0	0	0	0	-1.21753e-05	6.48305e-05	0.000442847	0.000151007	-0.000161928	0.000657012	0.000904076	0.00100473	-0.000336416	-0.000257909	0.000395765	0.000544415	0.000148398	-9.03329e-05	-0.000368284	-0.000536696	-0.000691943	0.000156226	-0.000249396	0.000155908	-0.000301	0.000465846	0.000634708	0.000635149	0.000293107	0.000485023	0.000406832	0.000180653	4.21159e-06	0	0	0	0	0	0	0
	0	0	0	0	0	0	0	0	4.74138e-05	0.000268106	-0.000130356	0.000307922	0.000330816	0.000185047	3.40923e-05	0.000478425	0.000500624	-2.28615e-05	-9.63608e-05	-0.000151872	-9.61103e-06	-0.000151712	0.00012839	0.000255403	-0.000268242	-0.000248052	-8.79902e-05	0.000140109	0.00061168	0.000398407	-0.000218819	3.90458e-05	-1.36582e-05	0.000405091	0.000386675	0.000136714	2.77121e-05	0	0	0	0	0	0	0
	0	0	0	0	0	0	-4.02188e-06	6.41408e-05	0.000505221	0.000526576	0.000172345	0.00028568	0.000255358	-0.000138104	-4.75013e-05	9.24767e-05	0.000436296	-2.4589e-05	-0.000368989	-3.89815e-05	0.000132873	9.75598e-05	5.84126e-05	0.000294005	-0.000517117	-3.58538e-05	-0.000129752	0.000141524	0.000206475	4.67722e-05	0.000100112	-7.88088e-05	-6.18566e-05	0.000140837	0.000335537	0.000660752	0.000143314	0	0	0	0	0	0	0
	0	0	0	0	0	0	0	8.49629e-05	0.000459333	0.000581814	0.000297327	0.000167417	0.000167478	4.86278e-05	-4.4312e-06	1.70628e-05	7.93933e-08	4.19118e-05	-0.000130974	5.83439e-05	6.94226e-05	-1.00589e-05	2.03469e-05	0.000165805	-5.31959e-05	8.36094e-05	0.000148424	7.88037e-05	1.97673e-05	1.69533e-05	1.06031e-05	-3.13919e-05	0.000135507	3.51221e-05	-8.12766e-05	-0.000132792	4.35044e-05	0	0	0	0	0	0	0
	0	0	0	0	0	0	0	1.2287e-05	1.19876e-05	0.000195493	0.000122202	6.08493e-05	5.10489e-05	1.33002e-05	2.06598e-05	2.80724e-06	-1.02455e-05	-4.16651e-05	-7.56183e-05	0.00010631	9.11338e-05	-4.14142e-05	9.13481e-07	-2.07884e-06	4.76003e-05	-1.89978e-05	4.38813e-05	-2.43388e-05	1.41999e-06	-2.43752e-05	-2.02041e-05	4.14284e-05	-3.51897e-05	3.55103e-05	0.000104401	-6.82789e-06	4.41775e-05	0	0	0	0	0	0	0
	0	0	0	0	0	0	0	0	0	0	0	0	8.19135e-06	2.13973e-05	5.9481e-05	-1.8633e-06	-2.19925e-05	4.67433e-07	-4.67975e-05	-4.19239e-06	1.84671e-05	1.14955e-05	7.77902e-05	-5.90454e-05	-2.65799e-05	6.25903e-06	2.62476e-05	6.21352e-06	2.93832e-06	-1.03295e-05	0	-3.33156e-06	-5.53038e-06	1.31286e-05	2.66818e-05	3.72024e-05	-3.07882e-06	0	0	0	0	0	0	0
	0	0	0	0	0	0	0	0	0	0	0	0	0	1.22126e-05	0	-1.05413e-05	-1.05451e-05	-3.33156e-06	0	2.4664e-05	-9.24727e-06	-3.65925e-06	2.50824e-05	-7.54124e-06	4.74333e-06	-3.80332e-06	4.42008e-06	1.32603e-05	-3.81563e-06	-1.12027e-05	0	0	0	0	3.72024e-06	3.72024e-06	0	0	0	0	0	0	0	0
	0	0	0	0	0	0	0	0	0	0	0	0	0	0	-2.61976e-05	-2.61251e-05	-1.39454e-05	0	-3.43407e-06	-6.66311e-06	0	0	0	1.15629e-05	2.33701e-05	-1.23442e-05	4.42008e-06	0	0	0	0	0	0	0	0	0	0	0	0	0	0	0	0	0
TASK VS REST GROUP HEAT MAP - PANEL B
	0	0	0	0	0	0	0	0	0	0	0	0	-2.69004e-05	-2.39586e-05	-9.14957e-06	-6.04043e-05	-1.34449e-05	-4.77086e-05	-8.6812e-05	-0.000137576	-0.000110898	-0.000229181	-0.000211938	-0.000108051	-0.000109822	-8.8298e-05	-3.99273e-05	-5.02063e-05	-3.61203e-05	-5.22554e-05	-7.36544e-05	-2.38789e-05	-7.9862e-06	0	0	0	0	0	0	0	0	0	0	0
	0	0	0	0	0	0	0	0	0	0	-1.5161e-05	-8.13167e-06	-1.38543e-05	7.70365e-06	1.69725e-06	-3.54304e-05	-5.32498e-05	-0.000152987	-0.000215782	-0.000147469	-0.000471366	-0.000546258	-0.000433395	-0.000454253	-0.000163668	-0.000330349	-5.02498e-05	-1.69882e-05	-7.50538e-06	-1.32129e-05	-3.9091e-05	-1.6717e-05	-1.33151e-05	0	0	0	0	0	0	0	0	0	0	0
	0	0	0	0	0	0	0	0	0	2.20459e-06	-1.18542e-05	-3.03221e-05	-1.26422e-05	-3.66907e-06	-1.13495e-06	-5.2505e-05	-6.78857e-05	-0.000280372	-0.000214916	-0.000336057	-0.000473679	-0.00187677	-0.00253095	-0.00103649	-0.000572622	-0.000332203	-6.76379e-05	-0.000139028	-0.000100221	-7.70772e-05	-0.00012377	-5.47656e-05	-6.35351e-05	-0.00013868	-3.19448e-05	0	0	0	0	0	0	0	0	0
	0	0	0	0	0	0	0	0.00020135	1.07066e-05	-0.00025182	-0.00198249	-0.000254237	-7.46453e-05	-0.00011105	-4.47197e-05	-5.00379e-05	-0.000114033	-0.000131437	-0.000330415	-0.000876924	-0.00189297	-0.0120885	-0.0158873	-0.00407701	-0.00140283	-0.000903904	-0.000233424	-0.000213189	-0.000273624	-9.3852e-05	-0.00019538	-0.000148575	-7.8386e-05	-0.000148771	-0.000128822	-0.000164965	-9.46388e-05	0	0	0	0	0	0	0
	0	0	0	0	0	0	0	-0.000521107	-0.000679477	-0.000402923	-0.000445344	-0.000334981	-0.000210954	-0.000425233	-0.000371602	-0.000331443	-0.000166442	-7.66428e-05	-0.000626556	-0.00191383	-0.00726727	-0.0106915	-0.00943523	-0.00833949	-0.00411742	-0.00148148	-0.000661909	-0.000384646	-0.000174576	-0.000113185	-0.000121526	-0.000248425	-0.00014969	0.00020571	-0.000228553	-9.51469e-05	-0.00016068	0	0	0	0	0	0	0
	0	0	0	0	0	0	0	-0.000357125	-0.000190729	6.17126e-05	-0.000231786	-0.00027633	-0.000128421	-0.000324913	-0.000187377	5.18498e-05	-2.61074e-05	0.000124485	-0.00159561	-0.00353897	-0.00370405	-0.00335558	-0.00430671	-0.00458313	-0.00505946	-0.00374672	-0.00253859	-0.000555447	-9.89142e-05	-1.28728e-06	5.73583e-05	2.64282e-05	5.48733e-05	3.09751e-05	0.00015068	0.000153073	7.43021e-05	0	0	0	0	0	0	0
	0	0	0	0	0	0	0	-1.35006e-05	9.43948e-05	0.000114511	0.00014539	0.000244388	2.2948e-05	-0.000112805	-0.000134936	0.000343119	0.0010101	0.000932834	-0.000467866	-0.00132242	-0.00174289	-0.00277897	-0.00295159	-0.00296535	-0.00231926	-0.00275131	-0.00219752	-0.000330383	3.3754e-05	0.000115083	0.000147644	-3.05733e-05	0.000303447	0.000128312	0.000102442	7.13239e-05	1.56239e-05	0	0	0	0	0	0	0
	0	0	0	0	0	0	0	0	-3.04181e-05	0.000249528	0.00017763	0.000389035	0.000468942	0.000149838	0.000448744	0.000574071	0.000503928	0.000166683	-0.000175541	-0.000698016	-0.001706	-0.00161288	-0.00253531	-0.00249069	-0.00156614	-0.00189904	-0.000416138	-9.90184e-05	0.000472598	0.000418199	0.000360105	-1.94298e-05	0.000114682	0.000173764	0.000115415	0.000115815	2.90965e-05	9.53907e-07	0	0	0	0	0	0
	0	0	0	0	0	0	0	8.85771e-07	6.52041e-05	0.000126167	0.000125533	0.000347479	0.00106225	0.00181679	0.00135615	0.00109942	0.0007017	0.000507674	0.000230869	-4.05926e-05	-0.00128165	-0.0018193	-0.00192399	-0.00158163	-0.00057321	-0.000475729	-9.85334e-07	6.65176e-05	0.000244216	0.000251179	0.000105609	0.000621059	0.000129183	0.000135651	5.70825e-05	0.000147494	3.42638e-05	1.40386e-06	0	0	0	0	0	0
	0	0	0	0	0	0	0	8.85771e-07	4.21843e-05	0.000139057	0.000476078	0.00179196	0.00320844	0.00169518	0.00155366	0.0012172	0.000887413	0.000516203	0.000807071	-3.56419e-06	-0.000289709	-0.00195128	-0.00216736	-0.00156357	-0.000898816	-0.000118353	-0.00015754	0.000477149	0.000370009	0.00121501	0.00102352	0.00112096	0.000362458	9.35384e-05	0.000113826	-6.88142e-05	-7.44693e-06	0	0	0	0	0	0	0
	0	0	0	0	0	0	0	1.53412e-06	0.000119285	0.000238071	0.000560861	0.00182604	0.00284584	0.00193185	0.00135592	0.00110146	0.000716463	0.000492002	0.000282291	0.000308747	-0.000646767	-0.00257138	-0.00420942	-0.0026733	-0.000849762	0.000240428	0.00053638	0.000863373	0.00129374	0.00111398	0.00170741	0.00308871	0.00174821	0.000453115	0.000202752	9.16492e-05	1.84452e-05	0	0	0	0	0	0	0
	0	0	0	0	0	0	0	0.000216851	0.000767531	0.000755419	0.000574683	0.00167966	0.00297387	0.00150448	0.00134652	0.00113652	0.000960934	0.000878929	-6.34537e-05	0.000250099	0.000415763	-0.0104116	-0.0135593	-0.00146101	-0.000194004	0.000730492	0.00062179	0.000805717	0.00124831	0.00163968	0.00248821	0.0042402	0.0020905	0.00110862	0.000807745	0.000535661	0.000237711	0	0	0	0	0	0	0
	0	0	0	0	0	0	0	0.000249688	0.00170421	0.00189064	0.00122387	0.00185921	0.00320777	0.00195758	0.00161654	0.000908946	0.000806609	0.000676043	0.00023573	0.00028819	-0.000488897	-0.0161076	-0.0180975	-0.000781478	-0.000112166	1.16991e-05	0.000579905	0.000865764	0.00147375	0.00180236	0.00275956	0.00476993	0.00270162	0.000961298	0.000908482	0.000870111	0.00060439	0	0	0	0	0	0	0
	0	0	0	0	0	0	0	0	2.60343e-05	0.000699532	0.00264829	0.00356179	0.00486705	0.00320502	0.0021202	0.00162262	0.00125762	0.00103425	0.000793626	0.000222504	-0.0005616	-0.00194481	-0.00193526	-0.000922565	-5.91576e-05	0.00053052	0.000683037	0.00106429	0.00154526	0.0016797	0.00307441	0.00679044	0.00384027	0.00104659	0.000606081	0.000799989	4.98137e-05	0	0	0	0	0	0	0
	0	0	0	0	0	0	0	0	1.20008e-06	-5.79846e-05	0.000617695	0.00420456	0.00757393	0.00397896	0.00232868	0.00152758	0.00160591	0.000996049	0.00101177	0.000684574	-0.000260248	-0.000743527	-0.00100283	-0.000431842	-0.00037269	0.000103343	0.000616026	0.000992155	0.00190597	0.00287657	0.00428195	0.00732483	0.00346848	0.000899987	0.000387506	0.000403353	3.65876e-06	0	0	0	0	0	0	0
	0	0	0	0	0	0	0	0	1.53412e-06	3.53553e-08	0.000582798	0.0019738	0.00446037	0.00502034	0.00264083	0.00181032	0.00125449	0.00117869	0.000433676	0.000268665	9.60231e-05	-0.000702562	-0.000523999	-0.000322023	-0.000609679	-0.000151552	0.000701213	0.00127182	0.00131041	0.00261676	0.00335144	0.00452087	0.00168111	0.000792852	0.000448991	0.000500253	4.74743e-06	0	0	0	0	0	0	0
	0	0	0	0	0	0	0	0	5.59256e-06	0.000267121	0.0010159	0.00134068	0.00156834	0.00217564	0.00219001	0.0019873	0.00147828	0.000971808	0.000357026	0.000385685	-0.0004692	-0.000755497	-0.00121923	-0.00122802	-0.000531091	0.000242853	0.000632251	0.00165295	0.00137127	0.00199097	0.00134141	0.00137526	0.000891104	0.000376921	0.000334821	0.000491757	2.87723e-06	0	0	0	0	0	0	0
	0	0	0	0	0	0	0	0	0.00014424	0.000704528	0.000833872	0.000726495	0.000405239	0.00032249	0.00046934	0.000805317	0.00120724	0.00134581	0.000274904	-0.000471802	-0.00106022	-0.00137407	-0.00111489	-0.000637924	-0.000885556	-0.00114161	0.000832321	0.000970733	0.000595432	0.000475863	0.000301341	0.000371032	0.000486658	0.000566833	0.000527644	0.000330592	2.15742e-05	0	0	0	0	0	0	0
	0	0	0	0	0	0	1.34063e-06	0.000169989	0.000824599	0.000817559	0.000556319	0.000407656	0.000358779	0.0001283	0.000155089	0.00022651	0.000293488	0.000471128	-0.000118947	-0.000256521	-0.00172717	-0.000901211	-0.00114751	-0.00114718	-0.000405632	-0.000453509	-2.34853e-05	9.20545e-05	6.2697e-05	0.000180202	0.000157795	0.000215282	0.000141359	0.00036188	0.000416575	0.000614636	0.000167065	0	0	0	0	0	0	0
	0	0	0	0	0	0	0	4.05648e-05	0.000138503	0.000667575	0.000407156	0.000140037	6.70319e-05	-2.25873e-05	4.57666e-05	7.23535e-05	9.41208e-05	7.46019e-05	5.76671e-05	-0.000305917	-0.000893773	-0.00057438	-0.00131602	-0.00113531	-0.000645691	8.3183e-07	-0.000116096	7.42897e-05	-3.50527e-05	1.40211e-05	8.07133e-05	-2.40391e-05	-9.31429e-06	-8.57466e-05	2.61021e-07	0.000101503	0.000361163	0	0	0	0	0	0	0
	0	0	0	0	0	0	0	-3.75017e-06	1.48924e-05	2.29294e-05	0.000105592	6.07715e-05	3.82794e-05	-6.05476e-05	-5.38327e-05	2.43506e-05	3.90885e-05	-1.46794e-05	-7.66723e-06	-4.57894e-05	-0.000368529	-0.000153679	-0.00113163	-0.000456961	-0.000227253	-1.28555e-05	-5.67547e-05	2.00549e-05	2.05443e-06	-1.05779e-05	1.28146e-05	2.98532e-05	-6.79327e-06	-0.000129705	7.92492e-06	-0.000132054	6.22463e-05	0	0	0	0	0	0	0
	0	0	0	0	0	0	0	0	0	0	-3.20131e-06	7.59232e-06	2.73045e-06	1.21768e-05	1.96692e-05	-8.39399e-06	-4.5912e-05	-8.07561e-05	-8.88086e-05	-2.91761e-05	-6.04913e-06	-0.000272544	-0.000159231	-9.11091e-05	5.237e-06	1.62152e-05	-1.02412e-05	-1.5338e-05	3.72233e-07	-3.62023e-06	-7.85246e-06	-8.20086e-06	-1.37965e-05	-2.32681e-05	3.42905e-06	1.24008e-05	1.02627e-06	0	0	0	0	0	0	0
	0	0	0	0	0	0	0	0	0	0	0	0	0	4.07085e-06	7.96657e-06	-5.99099e-05	-5.99853e-05	-4.6526e-05	-3.19448e-05	-5.52598e-05	-7.82401e-05	-9.72371e-05	1.068e-05	-0.000110264	1.88478e-05	-4.36828e-05	-4.74888e-06	-1.15523e-05	-3.86591e-05	-1.22382e-05	1.45892e-06	0	0	-7.84584e-06	1.24008e-06	1.24008e-06	0	0	0	0	0	0	0	0
	0	0	0	0	0	0	0	0	0	0	0	0	0	0	8.73255e-06	7.22182e-07	-2.72963e-05	-7.9862e-06	-6.84151e-06	-1.37514e-05	-2.39586e-05	0	-1.59724e-05	-2.76394e-05	-2.88716e-06	-4.33515e-05	-6.51284e-06	-1.59724e-05	-1.59724e-05	0	0	0	0	0	0	0	0	0	0	0	0	0	0	0

[truncated: 4 more sheets: S1 Table, S5 Table, S6 Table, S7 Table]
